# Supplementary material for: Possible cross-feeding pathway of facultative methylotroph Methyloceanibacter caenitepidi Gela4 on methanotroph Methylocaldum marinum S8
Source: PLoS One. 2019 Mar 14;14(3):e0213535. doi: 10.1371/journal.pone.0213535 (PMC6417678; doi:10.1371/journal.pone.0213535)
Supplement: S1 Table — (XLSX) [file pone.0213535.s006.xlsx]

## Sheet: table_module_filter_qValue0.1
S1 Table. KEGG pathway modules detected for M. caenitepidi Gela4.
ID	A	B	C	D2	MCR_WC	qValue_WC	n_mapped_gene
M00001	Pathway module	Carbohydrate and lipid metabolism	Central carbohydrate metabolism	Glycolysis (Embden-Meyerhof pathway), glucose => pyruvate [PATH:map01200 map00010]	100	0	11
M00002	Pathway module	Carbohydrate and lipid metabolism	Central carbohydrate metabolism	Glycolysis, core module involving three-carbon compounds [PATH:map01200 map01230 map00010]	100	0	7
M00003	Pathway module	Carbohydrate and lipid metabolism	Central carbohydrate metabolism	Gluconeogenesis, oxaloacetate => fructose-6P [PATH:map00010 map00020]	100	0	10
M00004	Pathway module	Carbohydrate and lipid metabolism	Central carbohydrate metabolism	Pentose phosphate pathway (Pentose phosphate cycle) [PATH:map01200 map00030]	100	0	10
M00005	Pathway module	Carbohydrate and lipid metabolism	Central carbohydrate metabolism	PRPP biosynthesis, ribose 5P => PRPP [PATH:map01200 map01230 map00030 map00230]	100	0	1
M00006	Pathway module	Carbohydrate and lipid metabolism	Central carbohydrate metabolism	Pentose phosphate pathway, oxidative phase, glucose 6P => ribulose 5P [PATH:map01200 map00030]	100	0	3
M00007	Pathway module	Carbohydrate and lipid metabolism	Central carbohydrate metabolism	Pentose phosphate pathway, non-oxidative phase, fructose 6P => ribose 5P [PATH:map01200 map01230 map00030]	100	0	6
M00009	Pathway module	Carbohydrate and lipid metabolism	Central carbohydrate metabolism	Citrate cycle (TCA cycle, Krebs cycle) [PATH:map01200 map00020]	87.5	0	15
M00010	Pathway module	Carbohydrate and lipid metabolism	Central carbohydrate metabolism	Citrate cycle, first carbon oxidation, oxaloacetate => 2-oxoglutarate [PATH:map01200 map01210 map01230 map00020]	100	0	3
M00011	Pathway module	Carbohydrate and lipid metabolism	Central carbohydrate metabolism	Citrate cycle, second carbon oxidation, 2-oxoglutarate => oxaloacetate [PATH:map01200 map00020]	80	0	12
M00015	Pathway module	Nucleotide and amino acid metabolism	Arginine and proline metabolism	Proline biosynthesis, glutamate => proline [PATH:map01230 map00330]	100	0	3
M00016	Pathway module	Nucleotide and amino acid metabolism	Lysine metabolism	Lysine biosynthesis, succinyl-DAP pathway, aspartate => lysine [PATH:map01230 map00300]	100	0	9
M00018	Pathway module	Nucleotide and amino acid metabolism	Serine and threonine metabolism	Threonine biosynthesis, aspartate => homoserine => threonine [PATH:map01230 map00260]	100	0	5
M00019	Pathway module	Nucleotide and amino acid metabolism	Branched-chain amino acid metabolism	Valine/isoleucine biosynthesis, pyruvate => valine / 2-oxobutanoate => isoleucine [PATH:map01210 map01230 map00290]	100	0	5
M00020	Pathway module	Nucleotide and amino acid metabolism	Serine and threonine metabolism	Serine biosynthesis, glycerate-3P => serine [PATH:map01200 map01230 map00260]	100	0	4
M00021	Pathway module	Nucleotide and amino acid metabolism	Cysteine and methionine metabolism	Cysteine biosynthesis, serine => cysteine [PATH:map01200 map01230 map00270]	100	0	3
M00022	Pathway module	Nucleotide and amino acid metabolism	Aromatic amino acid metabolism	Shikimate pathway, phosphoenolpyruvate + erythrose-4P => chorismate [PATH:map01230 map00400]	100	0	7
M00023	Pathway module	Nucleotide and amino acid metabolism	Aromatic amino acid metabolism	Tryptophan biosynthesis, chorismate => tryptophan [PATH:map01230 map00400]	100	0	7
M00028	Pathway module	Nucleotide and amino acid metabolism	Arginine and proline metabolism	Ornithine biosynthesis, glutamate => ornithine [PATH:map01210 map01230 map00220]	100	0	5
M00048	Pathway module	Nucleotide and amino acid metabolism	Purine metabolism	Inosine monophosphate biosynthesis, PRPP + glutamine => IMP [PATH:map00230]	100	0	12
M00049	Pathway module	Nucleotide and amino acid metabolism	Purine metabolism	Adenine ribonucleotide biosynthesis, IMP => ADP,ATP [PATH:map00230]	100	0	5
M00050	Pathway module	Nucleotide and amino acid metabolism	Purine metabolism	Guanine ribonucleotide biosynthesis IMP => GDP,GTP [PATH:map00230]	100	0	6
M00052	Pathway module	Nucleotide and amino acid metabolism	Pyrimidine metabolism	Pyrimidine ribonucleotide biosynthesis, UMP => UDP/UTP,CDP/CTP [PATH:map00240]	100	0	3
M00082	Pathway module	Carbohydrate and lipid metabolism	Fatty acid metabolism	Fatty acid biosynthesis, initiation [PATH:map01212 map00061]	100	0	6
M00083	Pathway module	Carbohydrate and lipid metabolism	Fatty acid metabolism	Fatty acid biosynthesis, elongation [PATH:map01212 map00061]	100	0	10
M00086	Pathway module	Carbohydrate and lipid metabolism	Fatty acid metabolism	beta-Oxidation, acyl-CoA synthesis [PATH:map01212 map00071]	100	0	1
M00091	Pathway module	Carbohydrate and lipid metabolism	Lipid metabolism	Phosphatidylcholine (PC) biosynthesis, PE => PC [PATH:map00564]	100	0	1
M00093	Pathway module	Carbohydrate and lipid metabolism	Lipid metabolism	Phosphatidylethanolamine (PE) biosynthesis, PA => PS => PE [PATH:map00564]	100	0	4
M00096	Pathway module	Carbohydrate and lipid metabolism	Terpenoid backbone biosynthesis	C5 isoprenoid biosynthesis, non-mevalonate pathway [PATH:map00900]	100	0	7
M00115	Pathway module	Nucleotide and amino acid metabolism	Cofactor and vitamin biosynthesis	NAD biosynthesis, aspartate => NAD [PATH:map00760]	100	0	5
M00118	Pathway module	Nucleotide and amino acid metabolism	Cofactor and vitamin biosynthesis	Glutathione biosynthesis, glutamate => glutathione [PATH:map00480]	100	0	2
M00119	Pathway module	Nucleotide and amino acid metabolism	Cofactor and vitamin biosynthesis	Pantothenate biosynthesis, valine/L-aspartate => pantothenate [PATH:map00770]	100	0	5
M00120	Pathway module	Nucleotide and amino acid metabolism	Cofactor and vitamin biosynthesis	Coenzyme A biosynthesis, pantothenate => CoA [PATH:map00770]	100	0	4
M00123	Pathway module	Nucleotide and amino acid metabolism	Cofactor and vitamin biosynthesis	Biotin biosynthesis, pimeloyl-ACP/CoA => biotin [PATH:map00780]	100	0	4
M00144	Structural complex	Energy metabolism	ATP synthesis	NADH:quinone oxidoreductase, prokaryotes [PATH:map00190]	100	0	14
M00149	Structural complex	Energy metabolism	ATP synthesis	Succinate dehydrogenase, prokaryotes [PATH:map00190]	100	0	4
M00153	Structural complex	Energy metabolism	ATP synthesis	Cytochrome d ubiquinol oxidase [PATH:map00190]	100	0	2
M00155	Structural complex	Energy metabolism	ATP synthesis	Cytochrome c oxidase, prokaryotes [PATH:map00190]	100	0	4
M00156	Structural complex	Energy metabolism	ATP synthesis	Cytochrome c oxidase, cbb3-type [PATH:map00190]	100	0	4
M00157	Structural complex	Energy metabolism	ATP synthesis	F-type ATPase, prokaryotes and chloroplasts [PATH:map00190 map00195]	100	0	9
M00167	Pathway module	Energy metabolism	Carbon fixation	Reductive pentose phosphate cycle, glyceraldehyde-3P => ribulose-5P [PATH:map01200 map00710]	100	0	6
M00168	Pathway module	Energy metabolism	Carbon fixation	CAM (Crassulacean acid metabolism), dark [PATH:map01200 map00710]	100	0	2
M00176	Pathway module	Energy metabolism	Sulfur metabolism	Assimilatory sulfate reduction, sulfate => H2S [PATH:map00920]	100	0	10
M00178	Structural complex	Genetic information processing	Ribosome	Ribosome, bacteria [PATH:map03010] [BR:ko03011]	100	0	54
M00183	Structural complex	Genetic information processing	RNA polymerase	RNA polymerase, bacteria [PATH:map03020] [BR:ko03021 ko03400]	100	0	5
M00185	Structural complex	Environmental information processing	Mineral and organic ion transport system	Sulfate transport system [PATH:map02010] [BR:ko02000]	100	0	4
M00186	Structural complex	Environmental information processing	Mineral and organic ion transport system	Tungstate transport system [PATH:map02010] [BR:ko02000]	100	0	3
M00188	Structural complex	Environmental information processing	Mineral and organic ion transport system	NitT/TauT family transport system [BR:ko02000]	100	0	4
M00189	Structural complex	Environmental information processing	Mineral and organic ion transport system	Molybdate transport system [PATH:map02010] [BR:ko02000]	100	0	4
M00190	Structural complex	Environmental information processing	Mineral and organic ion transport system	Iron(III) transport system [PATH:map02010] [BR:ko02000]	100	0	3
M00211	Structural complex	Environmental information processing	Saccharide, polyol, and lipid transport system	Putative ABC transport system [BR:ko02000]	100	0	2
M00222	Structural complex	Environmental information processing	Phosphate and amino acid transport system	Phosphate transport system [PATH:map02010] [BR:ko02000]	100	0	4
M00223	Structural complex	Environmental information processing	Phosphate and amino acid transport system	Phosphonate transport system [PATH:map02010] [BR:ko02000]	100	0	4
M00237	Structural complex	Environmental information processing	Phosphate and amino acid transport system	Branched-chain amino acid transport system [PATH:map02010] [BR:ko02000]	100	0	11
M00244	Structural complex	Environmental information processing	Metallic cation, iron-siderophore and vitamin B12 transport system	Putative zinc/manganese transport system [BR:ko02000]	100	0	3
M00254	Structural complex	Environmental information processing	ABC-2 type and other transport systems	ABC-2 type transport system [BR:ko02000]	100	0	8
M00255	Structural complex	Environmental information processing	ABC-2 type and other transport systems	Lipoprotein-releasing system [PATH:map02010] [BR:ko02000]	100	0	2
M00256	Structural complex	Environmental information processing	ABC-2 type and other transport systems	Cell division transport system [PATH:map02010] [BR:ko02000]	100	0	2
M00258	Structural complex	Environmental information processing	ABC-2 type and other transport systems	Putative ABC transport system [BR:ko02000]	100	0	4
M00259	Structural complex	Environmental information processing	ABC-2 type and other transport systems	Heme transport system [PATH:map02010] [BR:ko02000]	100	0	3
M00260	Structural complex	Genetic information processing	DNA polymerase	DNA polymerase III complex, bacteria [PATH:map03030 map03430 map03440] [BR:ko03032 ko03400]	100	0	7
M00307	Pathway module	Carbohydrate and lipid metabolism	Central carbohydrate metabolism	Pyruvate oxidation, pyruvate => acetyl-CoA [PATH:map01200 map00010 map00020 map00620]	100	0	5
M00317	Structural complex	Environmental information processing	Metallic cation, iron-siderophore and vitamin B12 transport system	Manganese/iron transport system [PATH:map02010] [BR:ko02000]	100	0	4
M00320	Structural complex	Environmental information processing	ABC-2 type and other transport systems	Lipopolysaccharide export system [PATH:map02010] [BR:ko02000]	100	0	3
M00335	Structural complex	Environmental information processing	Bacterial secretion system	Sec (secretion) system [PATH:map03070] [BR:ko02044]	100	0	12
M00336	Structural complex	Environmental information processing	Bacterial secretion system	Twin-arginine translocation (Tat) system [PATH:map03070] [BR:ko02044]	100	0	4
M00346	Pathway module	Energy metabolism	Methane metabolism	Formaldehyde assimilation, serine pathway [PATH:map01200 map00680]	100	0	10
M00349	Structural complex	Environmental information processing	Peptide and nickel transport system	Microcin C transport system [PATH:map02010] [BR:ko02000]	100	0	6
M00360	Functional set	Metabolism	Aminoacyl tRNA	Aminoacyl-tRNA biosynthesis, prokaryotes [PATH:map00970]	100	0	21
M00364	Pathway module	Carbohydrate and lipid metabolism	Terpenoid backbone biosynthesis	C10-C20 isoprenoid biosynthesis, bacteria [PATH:map00900]	100	0	2
M00417	Structural complex	Energy metabolism	ATP synthesis	Cytochrome o ubiquinol oxidase [PATH:map00190]	100	0	4
M00432	Pathway module	Nucleotide and amino acid metabolism	Branched-chain amino acid metabolism	Leucine biosynthesis, 2-oxoisovalerate => 2-oxoisocaproate [PATH:map01210 map01230 map00290]	100	0	5
M00434	Functional set	Environmental information processing	Two-component regulatory system	PhoR-PhoB (phosphate starvation response) two-component regulatory system [PATH:map02020] [BR:ko02022]	100	0	2
M00438	Structural complex	Environmental information processing	Mineral and organic ion transport system	Nitrate/nitrite transport system [PATH:map00910 map02010] [BR:ko02000]	100	0	3
M00445	Functional set	Environmental information processing	Two-component regulatory system	EnvZ-OmpR (osmotic stress response) two-component regulatory system [PATH:map02020] [BR:ko02022]	100	0	2
M00471	Functional set	Environmental information processing	Two-component regulatory system	NarX-NarL (nitrate respiration) two-component regulatory system [PATH:map02020] [BR:ko02022]	100	0	2
M00497	Functional set	Environmental information processing	Two-component regulatory system	GlnL-GlnG (nitrogen regulation) two-component regulatory system [PATH:map02020] [BR:ko02022]	100	0	2
M00498	Functional set	Environmental information processing	Two-component regulatory system	NtrY-NtrX (nitrogen regulation) two-component regulatory system [PATH:map02020] [BR:ko02022]	100	0	2
M00511	Functional set	Environmental information processing	Two-component regulatory system	PleC-PleD (cell fate control) two-component regulatory system [PATH:map02020 map04112] [BR:ko02022]	100	0	5
M00512	Functional set	Environmental information processing	Two-component regulatory system	CckA-CtrA/CpdR (cell cycle control) two-component regulatory system [PATH:map02020 map04112] [BR:ko02022]	100	0	4
M00520	Functional set	Environmental information processing	Two-component regulatory system	ChvG-ChvI (acidity sensing) two-component regulatory system [PATH:map02020] [BR:ko02022]	100	0	2
M00523	Functional set	Environmental information processing	Two-component regulatory system	RegB-RegA (redox response) two-component regulatory system [PATH:map02020] [BR:ko02022]	100	0	2
M00524	Functional set	Environmental information processing	Two-component regulatory system	FixL-FixJ (nitrogen fixation) two-component regulatory system [PATH:map02020] [BR:ko02022]	100	0	3
M00531	Pathway module	Energy metabolism	Nitrogen metabolism	Assimilatory nitrate reduction, nitrate => ammonia [PATH:map00910]	100	0	2
M00572	Pathway module	Nucleotide and amino acid metabolism	Cofactor and vitamin biosynthesis	Pimeloyl-ACP biosynthesis, BioC-BioH pathway, malonyl-ACP => pimeloyl-ACP [PATH:map00780]	100	0	9
M00615	Signature module	Gene set	Metabolic capacity	Nitrate assimilation	100	0	6
M00616	Signature module	Gene set	Metabolic capacity	Sulfate-sulfur assimilation	100	0	14
M00647	Functional set	Environmental information processing	Drug efflux transporter/pump	Multidrug resistance, efflux pump AcrAB-TolC/SmeDEF	50	0.0175824	7
M00720	Structural complex	Environmental information processing	Drug efflux transporter/pump	Multidrug resistance, efflux pump VexEF-TolC	100	0	3
M00741	Pathway module	Carbohydrate and lipid metabolism	Other carbohydrate metabolism	Propanoyl-CoA metabolism, propanoyl-CoA => succinyl-CoA [PATH:map01200 map00280 map00630 map00640]	100	0	5
M00742	Functional set	Environmental information processing	Drug resistance	Aminoglycoside resistance, protease FtsH	100	0	5
M00743	Functional set	Environmental information processing	Drug resistance	Aminoglycoside resistance, protease HtpX	100	0	3
