# Supplementary material for: Possible cross-feeding pathway of facultative methylotroph Methyloceanibacter caenitepidi Gela4 on methanotroph Methylocaldum marinum S8
Source: PLoS One. 2019 Mar 14;14(3):e0213535. doi: 10.1371/journal.pone.0213535 (PMC6417678; doi:10.1371/journal.pone.0213535)
Supplement: S2 Table — (XLSX) [file pone.0213535.s007.xlsx]

## Sheet: table_module_filter_qValue0.1
S2 Table. KEGG pathway modules detected for M. marinum S8.
ID	A	B	C	D2	MCR_WC	qValue_WC	n_mapped_gene
M00001	Pathway module	Carbohydrate and lipid metabolism	Central carbohydrate metabolism	Glycolysis (Embden-Meyerhof pathway), glucose => pyruvate [PATH:map01200 map00010]	100	0	18
M00002	Pathway module	Carbohydrate and lipid metabolism	Central carbohydrate metabolism	Glycolysis, core module involving three-carbon compounds [PATH:map01200 map01230 map00010]	100	0	12
M00004	Pathway module	Carbohydrate and lipid metabolism	Central carbohydrate metabolism	Pentose phosphate pathway (Pentose phosphate cycle) [PATH:map01200 map00030]	100	0	14
M00005	Pathway module	Carbohydrate and lipid metabolism	Central carbohydrate metabolism	PRPP biosynthesis, ribose 5P => PRPP [PATH:map01200 map01230 map00030 map00230]	100	0	3
M00006	Pathway module	Carbohydrate and lipid metabolism	Central carbohydrate metabolism	Pentose phosphate pathway, oxidative phase, glucose 6P => ribulose 5P [PATH:map01200 map00030]	100	0	6
M00007	Pathway module	Carbohydrate and lipid metabolism	Central carbohydrate metabolism	Pentose phosphate pathway, non-oxidative phase, fructose 6P => ribose 5P [PATH:map01200 map01230 map00030]	100	0	7
M00008	Pathway module	Carbohydrate and lipid metabolism	Central carbohydrate metabolism	Entner-Doudoroff pathway, glucose-6P => glyceraldehyde-3P + pyruvate [PATH:map01200 map00030]	100	0	6
M00009	Pathway module	Carbohydrate and lipid metabolism	Central carbohydrate metabolism	Citrate cycle (TCA cycle, Krebs cycle) [PATH:map01200 map00020]	87.5	0	17
M00010	Pathway module	Carbohydrate and lipid metabolism	Central carbohydrate metabolism	Citrate cycle, first carbon oxidation, oxaloacetate => 2-oxoglutarate [PATH:map01200 map01210 map01230 map00020]	100	0	6
M00011	Pathway module	Carbohydrate and lipid metabolism	Central carbohydrate metabolism	Citrate cycle, second carbon oxidation, 2-oxoglutarate => oxaloacetate [PATH:map01200 map00020]	80	0	11
M00015	Pathway module	Nucleotide and amino acid metabolism	Arginine and proline metabolism	Proline biosynthesis, glutamate => proline [PATH:map01230 map00330]	100	0	3
M00019	Pathway module	Nucleotide and amino acid metabolism	Branched-chain amino acid metabolism	Valine/isoleucine biosynthesis, pyruvate => valine / 2-oxobutanoate => isoleucine [PATH:map01210 map01230 map00290]	100	0	7
M00021	Pathway module	Nucleotide and amino acid metabolism	Cysteine and methionine metabolism	Cysteine biosynthesis, serine => cysteine [PATH:map01200 map01230 map00270]	100	0	6
M00022	Pathway module	Nucleotide and amino acid metabolism	Aromatic amino acid metabolism	Shikimate pathway, phosphoenolpyruvate + erythrose-4P => chorismate [PATH:map01230 map00400]	100	0	8
M00023	Pathway module	Nucleotide and amino acid metabolism	Aromatic amino acid metabolism	Tryptophan biosynthesis, chorismate => tryptophan [PATH:map01230 map00400]	100	0	7
M00028	Pathway module	Nucleotide and amino acid metabolism	Arginine and proline metabolism	Ornithine biosynthesis, glutamate => ornithine [PATH:map01210 map01230 map00220]	100	0	6
M00048	Pathway module	Nucleotide and amino acid metabolism	Purine metabolism	Inosine monophosphate biosynthesis, PRPP + glutamine => IMP [PATH:map00230]	100	0	10
M00049	Pathway module	Nucleotide and amino acid metabolism	Purine metabolism	Adenine ribonucleotide biosynthesis, IMP => ADP,ATP [PATH:map00230]	100	0	5
M00050	Pathway module	Nucleotide and amino acid metabolism	Purine metabolism	Guanine ribonucleotide biosynthesis IMP => GDP,GTP [PATH:map00230]	100	0	5
M00052	Pathway module	Nucleotide and amino acid metabolism	Pyrimidine metabolism	Pyrimidine ribonucleotide biosynthesis, UMP => UDP/UTP,CDP/CTP [PATH:map00240]	100	0	3
M00063	Pathway module	Carbohydrate and lipid metabolism	Lipopolysaccharide metabolism	CMP-KDO biosynthesis [PATH:map00540]	100	0	5
M00082	Pathway module	Carbohydrate and lipid metabolism	Fatty acid metabolism	Fatty acid biosynthesis, initiation [PATH:map01212 map00061]	100	0	6
M00083	Pathway module	Carbohydrate and lipid metabolism	Fatty acid metabolism	Fatty acid biosynthesis, elongation [PATH:map01212 map00061]	100	0	17
M00086	Pathway module	Carbohydrate and lipid metabolism	Fatty acid metabolism	beta-Oxidation, acyl-CoA synthesis [PATH:map01212 map00071]	100	0	4
M00091	Pathway module	Carbohydrate and lipid metabolism	Lipid metabolism	Phosphatidylcholine (PC) biosynthesis, PE => PC [PATH:map00564]	100	0	1
M00093	Pathway module	Carbohydrate and lipid metabolism	Lipid metabolism	Phosphatidylethanolamine (PE) biosynthesis, PA => PS => PE [PATH:map00564]	100	0	6
M00115	Pathway module	Nucleotide and amino acid metabolism	Cofactor and vitamin biosynthesis	NAD biosynthesis, aspartate => NAD [PATH:map00760]	100	0	8
M00118	Pathway module	Nucleotide and amino acid metabolism	Cofactor and vitamin biosynthesis	Glutathione biosynthesis, glutamate => glutathione [PATH:map00480]	100	0	2
M00119	Pathway module	Nucleotide and amino acid metabolism	Cofactor and vitamin biosynthesis	Pantothenate biosynthesis, valine/L-aspartate => pantothenate [PATH:map00770]	100	0	5
M00120	Pathway module	Nucleotide and amino acid metabolism	Cofactor and vitamin biosynthesis	Coenzyme A biosynthesis, pantothenate => CoA [PATH:map00770]	100	0	4
M00122	Pathway module	Nucleotide and amino acid metabolism	Cofactor and vitamin biosynthesis	Cobalamin biosynthesis, cobinamide => cobalamin [PATH:map00860]	100	0	10
M00123	Pathway module	Nucleotide and amino acid metabolism	Cofactor and vitamin biosynthesis	Biotin biosynthesis, pimeloyl-ACP/CoA => biotin [PATH:map00780]	100	0	4
M00125	Pathway module	Nucleotide and amino acid metabolism	Cofactor and vitamin biosynthesis	Riboflavin biosynthesis, GTP => riboflavin/FMN/FAD [PATH:map00740]	100	0	6
M00126	Pathway module	Nucleotide and amino acid metabolism	Cofactor and vitamin biosynthesis	Tetrahydrofolate biosynthesis, GTP => THF [PATH:map00790 map00670]	100	0	9
M00144	Structural complex	Energy metabolism	ATP synthesis	NADH:quinone oxidoreductase, prokaryotes [PATH:map00190]	100	0	18
M00149	Structural complex	Energy metabolism	ATP synthesis	Succinate dehydrogenase, prokaryotes [PATH:map00190]	100	0	4
M00151	Structural complex	Energy metabolism	ATP synthesis	Cytochrome bc1 complex respiratory unit [PATH:map00190]	100	0	3
M00153	Structural complex	Energy metabolism	ATP synthesis	Cytochrome d ubiquinol oxidase [PATH:map00190]	100	0	4
M00155	Structural complex	Energy metabolism	ATP synthesis	Cytochrome c oxidase, prokaryotes [PATH:map00190]	100	0	10
M00157	Structural complex	Energy metabolism	ATP synthesis	F-type ATPase, prokaryotes and chloroplasts [PATH:map00190 map00195]	100	0	22
M00166	Pathway module	Energy metabolism	Carbon fixation	Reductive pentose phosphate cycle, ribulose-5P => glyceraldehyde-3P [PATH:map01200 map00710]	100	0	7
M00174	Pathway module	Energy metabolism	Methane metabolism	Methane oxidation, methanotroph, methane => formaldehyde [PATH:map01200 map01220 map00680]	100	0	18
M00175	Pathway module	Energy metabolism	Nitrogen metabolism	Nitrogen fixation, nitrogen => ammonia [PATH:map00910]	100	0	5
M00176	Pathway module	Energy metabolism	Sulfur metabolism	Assimilatory sulfate reduction, sulfate => H2S [PATH:map00920]	100	0	7
M00183	Structural complex	Genetic information processing	RNA polymerase	RNA polymerase, bacteria [PATH:map03020] [BR:ko03021 ko03400]	100	0	4
M00185	Structural complex	Environmental information processing	Mineral and organic ion transport system	Sulfate transport system [PATH:map02010] [BR:ko02000]	100	0	4
M00186	Structural complex	Environmental information processing	Mineral and organic ion transport system	Tungstate transport system [PATH:map02010] [BR:ko02000]	100	0	3
M00188	Structural complex	Environmental information processing	Mineral and organic ion transport system	NitT/TauT family transport system [BR:ko02000]	100	0	9
M00189	Structural complex	Environmental information processing	Mineral and organic ion transport system	Molybdate transport system [PATH:map02010] [BR:ko02000]	100	0	4
M00207	Structural complex	Environmental information processing	Saccharide, polyol, and lipid transport system	Putative multiple sugar transport system [BR:ko02000]	100	0	10
M00209	Structural complex	Environmental information processing	Mineral and organic ion transport system	Osmoprotectant transport system [PATH:map02010] [BR:ko02000]	100	0	2
M00210	Structural complex	Environmental information processing	Saccharide, polyol, and lipid transport system	Phospholipid transport system [PATH:map02010] [BR:ko02000]	100	0	12
M00211	Structural complex	Environmental information processing	Saccharide, polyol, and lipid transport system	Putative ABC transport system [BR:ko02000]	100	0	2
M00222	Structural complex	Environmental information processing	Phosphate and amino acid transport system	Phosphate transport system [PATH:map02010] [BR:ko02000]	100	0	7
M00240	Structural complex	Environmental information processing	Metallic cation, iron-siderophore and vitamin B12 transport system	Iron complex transport system [PATH:map02010] [BR:ko02000]	100	0	9
M00250	Structural complex	Environmental information processing	ABC-2 type and other transport systems	Lipopolysaccharide transport system [PATH:map02010] [BR:ko02000]	100	0	4
M00253	Structural complex	Environmental information processing	ABC-2 type and other transport systems	Sodium transport system [PATH:map02010] [BR:ko02000]	100	0	2
M00254	Structural complex	Environmental information processing	ABC-2 type and other transport systems	ABC-2 type transport system [BR:ko02000]	100	0	17
M00255	Structural complex	Environmental information processing	ABC-2 type and other transport systems	Lipoprotein-releasing system [PATH:map02010] [BR:ko02000]	100	0	4
M00256	Structural complex	Environmental information processing	ABC-2 type and other transport systems	Cell division transport system [PATH:map02010] [BR:ko02000]	100	0	2
M00258	Structural complex	Environmental information processing	ABC-2 type and other transport systems	Putative ABC transport system [BR:ko02000]	100	0	20
M00259	Structural complex	Environmental information processing	ABC-2 type and other transport systems	Heme transport system [PATH:map02010] [BR:ko02000]	100	0	3
M00260	Structural complex	Genetic information processing	DNA polymerase	DNA polymerase III complex, bacteria [PATH:map03030 map03430 map03440] [BR:ko03032 ko03400]	100	0	7
M00307	Pathway module	Carbohydrate and lipid metabolism	Central carbohydrate metabolism	Pyruvate oxidation, pyruvate => acetyl-CoA [PATH:map01200 map00010 map00020 map00620]	100	0	5
M00320	Structural complex	Environmental information processing	ABC-2 type and other transport systems	Lipopolysaccharide export system [PATH:map02010] [BR:ko02000]	100	0	3
M00323	Structural complex	Environmental information processing	Phosphate and amino acid transport system	Urea transport system [PATH:map02010] [BR:ko02000]	100	0	5
M00325	Structural complex	Environmental information processing	Bacterial secretion system	alpha-Hemolysin/cyclolysin transport system [PATH:map02010 map03070] [BR:ko02044]	100	0	5
M00330	Structural complex	Environmental information processing	Bacterial secretion system	Adhesin protein transport system [BR:ko02044]	100	0	3
M00334	Structural complex	Environmental information processing	Bacterial secretion system	Type VI secretion system [PATH:map03070] [BR:ko02044]	100	0	24
M00335	Structural complex	Environmental information processing	Bacterial secretion system	Sec (secretion) system [PATH:map03070] [BR:ko02044]	100	0	11
M00336	Structural complex	Environmental information processing	Bacterial secretion system	Twin-arginine translocation (Tat) system [PATH:map03070] [BR:ko02044]	100	0	9
M00345	Pathway module	Energy metabolism	Methane metabolism	Formaldehyde assimilation, ribulose monophosphate pathway [PATH:map01200 map00680]	100	0	6
M00360	Functional set	Metabolism	Aminoacyl tRNA	Aminoacyl-tRNA biosynthesis, prokaryotes [PATH:map00970]	100	0	22
M00432	Pathway module	Nucleotide and amino acid metabolism	Branched-chain amino acid metabolism	Leucine biosynthesis, 2-oxoisovalerate => 2-oxoisocaproate [PATH:map01210 map01230 map00290]	100	0	5
M00434	Functional set	Environmental information processing	Two-component regulatory system	PhoR-PhoB (phosphate starvation response) two-component regulatory system [PATH:map02020] [BR:ko02022]	100	0	3
M00436	Structural complex	Environmental information processing	Mineral and organic ion transport system	Sulfonate transport system [PATH:map02010] [BR:ko02000]	100	0	9
M00438	Structural complex	Environmental information processing	Mineral and organic ion transport system	Nitrate/nitrite transport system [PATH:map00910 map02010] [BR:ko02000]	100	0	4
M00444	Functional set	Environmental information processing	Two-component regulatory system	PhoQ-PhoP (magnesium transport) two-component regulatory system [PATH:map02020] [BR:ko02022]	100	0	2
M00445	Functional set	Environmental information processing	Two-component regulatory system	EnvZ-OmpR (osmotic stress response) two-component regulatory system [PATH:map02020] [BR:ko02022]	100	0	4
M00449	Functional set	Environmental information processing	Two-component regulatory system	CreC-CreB (phosphate regulation) two-component regulatory system [PATH:map02020] [BR:ko02022]	100	0	2
M00475	Functional set	Environmental information processing	Two-component regulatory system	BarA-UvrY (central carbon metabolism) two-component regulatory system [PATH:map02020] [BR:ko02022]	100	0	6
M00492	Functional set	Environmental information processing	Two-component regulatory system	LytS-LytR two-component regulatory system [PATH:map02020] [BR:ko02022]	100	0	2
M00493	Functional set	Environmental information processing	Two-component regulatory system	AlgZ-AlgR (alginate production) two-component regulatory system [PATH:map02020] [BR:ko02022]	100	0	2
M00497	Functional set	Environmental information processing	Two-component regulatory system	GlnL-GlnG (nitrogen regulation) two-component regulatory system [PATH:map02020] [BR:ko02022]	100	0	5
M00501	Functional set	Environmental information processing	Two-component regulatory system	PilS-PilR (type 4 fimbriae synthesis) two-component regulatory system [PATH:map02020] [BR:ko02022]	100	0	3
M00502	Functional set	Environmental information processing	Two-component regulatory system	GlrK-GlrR (amino sugar metabolism) two-component regulatory system [PATH:map02020] [BR:ko02022]	100	0	6
M00506	Functional set	Environmental information processing	Two-component regulatory system	CheA-CheYBV (chemotaxis) two-component regulatory system [PATH:map02020 map02030] [BR:ko02022 ko02030 ko02035]	100	0	13
M00523	Functional set	Environmental information processing	Two-component regulatory system	RegB-RegA (redox response) two-component regulatory system [PATH:map02020] [BR:ko02022]	100	0	2
M00528	Pathway module	Energy metabolism	Nitrogen metabolism	Nitrification, ammonia => nitrite [PATH:map00910]	100	0	10
M00549	Pathway module	Carbohydrate and lipid metabolism	Other carbohydrate metabolism	Nucleotide sugar biosynthesis, glucose => UDP-glucose [PATH:map00520]	100	0	3
M00565	Pathway module	Carbohydrate and lipid metabolism	Other carbohydrate metabolism	Trehalose biosynthesis, D-glucose 1P => trehalose [PATH:map00500]	100	0	7
M00570	Pathway module	Nucleotide and amino acid metabolism	Branched-chain amino acid metabolism	Isoleucine biosynthesis, threonine => 2-oxobutanoate => isoleucine [PATH:map01230 map00290]	100	0	9
M00572	Pathway module	Nucleotide and amino acid metabolism	Cofactor and vitamin biosynthesis	Pimeloyl-ACP biosynthesis, BioC-BioH pathway, malonyl-ACP => pimeloyl-ACP [PATH:map00780]	100	0	17
M00580	Pathway module	Carbohydrate and lipid metabolism	Central carbohydrate metabolism	Pentose phosphate pathway, archaea, fructose 6P => ribose 5P [PATH:map01200 map01230 map00030]	100	0	4
M00616	Signature module	Gene set	Metabolic capacity	Sulfate-sulfur assimilation	100	0	11
M00647	Functional set	Environmental information processing	Drug efflux transporter/pump	Multidrug resistance, efflux pump AcrAB-TolC/SmeDEF	50	0.0175824	3
M00669	Structural complex	Environmental information processing	Saccharide, polyol, and lipid transport system	gamma-Hexachlorocyclohexane transport system [BR:ko02000]	100	0	9
M00742	Functional set	Environmental information processing	Drug resistance	Aminoglycoside resistance, protease FtsH	100	0	12
M00743	Functional set	Environmental information processing	Drug resistance	Aminoglycoside resistance, protease HtpX	100	0	5
M00793	Pathway module	Carbohydrate and lipid metabolism	Other carbohydrate metabolism	dTDP-L-rhamnose biosynthesis [PATH:map00521 map00523]	100	0	5
