# Supplementary material for: Possible cross-feeding pathway of facultative methylotroph Methyloceanibacter caenitepidi Gela4 on methanotroph Methylocaldum marinum S8
Source: PLoS One. 2019 Mar 14;14(3):e0213535. doi: 10.1371/journal.pone.0213535 (PMC6417678; doi:10.1371/journal.pone.0213535)
Supplement: S3 Table — (XLSX) [file pone.0213535.s008.xlsx]

## Sheet: Sheet1
S3 Table. Evaluation of cross mapping between M. caenitepidi Gela4 and M. marinum S8.
Gene_id	Source_strain	Reads_mapped_to_Gela4	Reads_mapped_to_S8	Correct_mapping_percent		Gene_id: Gene ID
GL4_0001	Gela4	2994	0	100		Source_strain: Source strain of a gene
GL4_0002	Gela4	460	0	100		Reads_mapped_to_Gela4: Number of reads mapped to the Gela4 genome
GL4_0003	Gela4	2650	0	100		Reads_mapped_to_S8: Number of reads mapped to the S8 genome
GL4_0004	Gela4	5612	0	100		Correct_mapping_percent: Percent of reads mapped to the correct source strain, relative to the sum of Reads_mapped_to_Gela4 and Reads_mapped_to_S8
GL4_0005	Gela4	2202	0	100
GL4_0006	Gela4	986	0	100
GL4_0007	Gela4	1444	0	100
GL4_0008	Gela4	1378	0	100
GL4_0009	Gela4	2000	0	100
GL4_0010	Gela4	1426	0	100
GL4_0011	Gela4	1464	0	100
GL4_0012	Gela4	990	0	100
GL4_0013	Gela4	1350	0	100
GL4_0014	Gela4	2562	0	100
GL4_0015	Gela4	1532	0	100
GL4_0016	Gela4	774	0	100
GL4_0017	Gela4	1552	0	100
GL4_0018	Gela4	1282	0	100
GL4_0019	Gela4	2398	0	100
GL4_0020	Gela4	2350	0	100
GL4_0021	Gela4	1614	0	100
GL4_0022	Gela4	906	0	100
GL4_0023	Gela4	3436	0	100
GL4_0024	Gela4	510	0	100
GL4_0025	Gela4	1828	0	100
GL4_0026	Gela4	1966	0	100
GL4_0027	Gela4	1236	0	100
GL4_0028	Gela4	2518	0	100
GL4_0029	Gela4	776	0	100
GL4_0030	Gela4	2644	0	100
GL4_0031	Gela4	2122	0	100
GL4_0032	Gela4	1598	0	100
GL4_0033	Gela4	1376	0	100
GL4_0034	Gela4	194	0	100
GL4_0035	Gela4	930	0	100
GL4_0036	Gela4	1004	0	100
GL4_0037	Gela4	2068	0	100
GL4_0038	Gela4	938	0	100
GL4_0039	Gela4	2692	0	100
GL4_0040	Gela4	1974	0	100
GL4_0041	Gela4	372	0	100
GL4_0042	Gela4	1362	0	100
GL4_0043	Gela4	868	0	100
GL4_0044	Gela4	1196	0	100
GL4_0045	Gela4	1748	0	100
GL4_0046	Gela4	1062	0	100
GL4_0047	Gela4	3104	0	100
GL4_0048	Gela4	838	0	100
GL4_0049	Gela4	1342	0	100
GL4_0050	Gela4	1426	0	100
GL4_0051	Gela4	5146	0	100
GL4_0052	Gela4	1716	0	100
GL4_0053	Gela4	966	0	100
GL4_0054	Gela4	1830	0	100
GL4_0055	Gela4	5604	0	100
GL4_0056	Gela4	1600	0	100
GL4_0057	Gela4	1318	0	100
GL4_0058	Gela4	1504	0	100
GL4_0059	Gela4	254	0	100
GL4_0060	Gela4	1196	0	100
GL4_0061	Gela4	880	0	100
GL4_0062	Gela4	1220	0	100
GL4_0063	Gela4	1692	0	100
GL4_0064	Gela4	2444	0	100
GL4_0065	Gela4	1786	0	100
GL4_0066	Gela4	2508	0	100
GL4_0067	Gela4	2490	0	100
GL4_0068	Gela4	780	0	100
GL4_0069	Gela4	820	0	100
GL4_0070	Gela4	2934	0	100
GL4_0071	Gela4	932	0	100
GL4_0072	Gela4	1006	0	100
GL4_0073	Gela4	2508	0	100
GL4_0074	Gela4	1358	0	100
GL4_0075	Gela4	768	0	100
GL4_0076	Gela4	1614	0	100
GL4_0077	Gela4	2896	0	100
GL4_0078	Gela4	1600	0	100
GL4_0079	Gela4	1464	0	100
GL4_0080	Gela4	1278	0	100
GL4_0081	Gela4	582	0	100
GL4_0082	Gela4	864	0	100
GL4_0083	Gela4	1224	0	100
GL4_0084	Gela4	864	0	100
GL4_0085	Gela4	2302	0	100
GL4_0086	Gela4	1660	0	100
GL4_0087	Gela4	2180	0	100
GL4_0088	Gela4	1400	0	100
GL4_0089	Gela4	2610	0	100
GL4_0090	Gela4	370	0	100
GL4_0091	Gela4	2710	0	100
GL4_0092	Gela4	276	0	100
GL4_0093	Gela4	426	0	100
GL4_0094	Gela4	640	0	100
GL4_0095	Gela4	2134	0	100
GL4_0096	Gela4	1240	0	100
GL4_0097	Gela4	508	0	100
GL4_0098	Gela4	694	0	100
GL4_0099	Gela4	568	0	100
GL4_0100	Gela4	3626	0	100
GL4_0101	Gela4	1694	0	100
GL4_0102	Gela4	1170	0	100
GL4_0103	Gela4	1062	0	100
GL4_0104	Gela4	1092	0	100
GL4_0105	Gela4	2002	0	100
GL4_0106	Gela4	2316	0	100
GL4_0107	Gela4	1820	0	100
GL4_0108	Gela4	5880	0	100
GL4_0109	Gela4	2602	0	100
GL4_0110	Gela4	2722	0	100
GL4_0111	Gela4	2010	0	100
GL4_0112	Gela4	4632	0	100
GL4_0113	Gela4	1120	0	100
GL4_0114	Gela4	2876	0	100
GL4_0115	Gela4	1632	0	100
GL4_0116	Gela4	2814	0	100
GL4_0117	Gela4	802	0	100
GL4_0118	Gela4	1182	0	100
GL4_0119	Gela4	2538	0	100
GL4_0120	Gela4	2728	0	100
GL4_0121	Gela4	2694	0	100
GL4_0122	Gela4	1022	0	100
GL4_0123	Gela4	852	0	100
GL4_0124	Gela4	1282	0	100
GL4_0125	Gela4	2510	0	100
GL4_0126	Gela4	2120	0	100
GL4_0127	Gela4	2008	0	100
GL4_0128	Gela4	1164	0	100
GL4_0129	Gela4	522	0	100
GL4_0130	Gela4	1230	0	100
GL4_0132	Gela4	1840	0	100
GL4_0133	Gela4	244	0	100
GL4_0134	Gela4	462	0	100
GL4_0135	Gela4	8322	0	100
GL4_0136	Gela4	2544	0	100
GL4_0137	Gela4	2808	0	100
GL4_0138	Gela4	5092	0	100
GL4_0139	Gela4	3550	0	100
GL4_0140	Gela4	5404	0	100
GL4_0141	Gela4	3530	0	100
GL4_0142	Gela4	4328	0	100
GL4_0143	Gela4	6530	0	100
GL4_0144	Gela4	4078	0	100
GL4_0145	Gela4	774	0	100
GL4_0146	Gela4	406	0	100
GL4_0147	Gela4	4250	0	100
GL4_0148	Gela4	1402	0	100
GL4_0149	Gela4	1858	0	100
GL4_0150	Gela4	1038	0	100
GL4_0151	Gela4	896	0	100
GL4_0152	Gela4	756	0	100
GL4_0153	Gela4	534	0	100
GL4_0154	Gela4	5106	0	100
GL4_0155	Gela4	1764	0	100
GL4_0156	Gela4	456	0	100
GL4_0157	Gela4	1452	0	100
GL4_0158	Gela4	1170	0	100
GL4_0159	Gela4	450	0	100
GL4_0160	Gela4	318	0	100
GL4_0161	Gela4	1026	0	100
GL4_0162	Gela4	1518	0	100
GL4_0163	Gela4	852	0	100
GL4_0164	Gela4	576	0	100
GL4_0165	Gela4	1156	0	100
GL4_0166	Gela4	1120	0	100
GL4_0167	Gela4	1356	0	100
GL4_0168	Gela4	2260	0	100
GL4_0169	Gela4	1364	0	100
GL4_0170	Gela4	2680	0	100
GL4_0171	Gela4	1008	0	100
GL4_0172	Gela4	2186	0	100
GL4_0173	Gela4	3890	0	100
GL4_0174	Gela4	3500	0	100
GL4_0175	Gela4	884	0	100
GL4_0176	Gela4	534	0	100
GL4_0177	Gela4	1932	0	100
GL4_0178	Gela4	1284	0	100
GL4_0179	Gela4	298	0	100
GL4_0180	Gela4	4810	0	100
GL4_0181	Gela4	466	0	100
GL4_0182	Gela4	1084	0	100
GL4_0183	Gela4	1718	0	100
GL4_0184	Gela4	578	0	100
GL4_0185	Gela4	1136	0	100
GL4_0186	Gela4	1740	0	100
GL4_0187	Gela4	2086	0	100
GL4_0188	Gela4	4188	0	100
GL4_0189	Gela4	2130	0	100
GL4_0190	Gela4	1242	0	100
GL4_0191	Gela4	3564	0	100
GL4_0192	Gela4	3006	0	100
GL4_0193	Gela4	720	0	100
GL4_0194	Gela4	1532	0	100
GL4_0195	Gela4	822	0	100
GL4_0196	Gela4	4870	0	100
GL4_0197	Gela4	1534	0	100
GL4_0198	Gela4	622	0	100
GL4_0199	Gela4	1488	0	100
GL4_0200	Gela4	1654	0	100
GL4_0201	Gela4	2268	0	100
GL4_0202	Gela4	2688	0	100
GL4_0203	Gela4	1644	0	100
GL4_0204	Gela4	2076	0	100
GL4_0205	Gela4	2260	0	100
GL4_0206	Gela4	3294	0	100
GL4_0207	Gela4	2388	0	100
GL4_0208	Gela4	1316	0	100
GL4_0209	Gela4	1610	0	100
GL4_0210	Gela4	1266	0	100
GL4_0211	Gela4	2590	0	100
GL4_0212	Gela4	2724	0	100
GL4_0213	Gela4	2288	0	100
GL4_0214	Gela4	4326	0	100
GL4_0215	Gela4	3024	0	100
GL4_0216	Gela4	1534	0	100
GL4_0217	Gela4	2730	0	100
GL4_0218	Gela4	744	0	100
GL4_0219	Gela4	6204	0	100
GL4_0220	Gela4	2928	0	100
GL4_0221	Gela4	886	0	100
GL4_0222	Gela4	4852	0	100
GL4_0223	Gela4	2290	0	100
GL4_0224	Gela4	2052	0	100
GL4_0225	Gela4	2292	0	100
GL4_0226	Gela4	3330	0	100
GL4_0227	Gela4	856	0	100
GL4_0228	Gela4	1856	0	100
GL4_0229	Gela4	964	0	100
GL4_0230	Gela4	2640	0	100
GL4_0231	Gela4	2874	0	100
GL4_0232	Gela4	2136	0	100
GL4_0233	Gela4	1770	0	100
GL4_0234	Gela4	1740	0	100
GL4_0235	Gela4	2578	0	100
GL4_0236	Gela4	2056	0	100
GL4_0237	Gela4	8512	0	100
GL4_0238	Gela4	1324	0	100
GL4_0239	Gela4	2720	0	100
GL4_0240	Gela4	382	0	100
GL4_0241	Gela4	3630	0	100
GL4_0242	Gela4	1188	0	100
GL4_0243	Gela4	1530	0	100
GL4_0244	Gela4	1758	0	100
GL4_0245	Gela4	1168	0	100
GL4_0246	Gela4	2068	0	100
GL4_0247	Gela4	1986	0	100
GL4_0248	Gela4	2362	0	100
GL4_0249	Gela4	1518	0	100
GL4_0250	Gela4	1526	0	100
GL4_0251	Gela4	2400	0	100
GL4_0252	Gela4	4230	0	100
GL4_0253	Gela4	2228	0	100
GL4_0254	Gela4	1768	0	100
GL4_0255	Gela4	2550	0	100
GL4_0256	Gela4	3582	0	100
GL4_0257	Gela4	2756	0	100
GL4_0258	Gela4	2946	0	100
GL4_0259	Gela4	2028	0	100
GL4_0260	Gela4	2184	0	100
GL4_0261	Gela4	1768	0	100
GL4_0262	Gela4	1716	0	100
GL4_0263	Gela4	1604	0	100
GL4_0264	Gela4	304	0	100
GL4_0265	Gela4	3844	0	100
GL4_0266	Gela4	2694	0	100
GL4_0267	Gela4	3954	0	100
GL4_0268	Gela4	340	0	100
GL4_0269	Gela4	2648	0	100
GL4_0270	Gela4	2050	0	100
GL4_0271	Gela4	2256	0	100
GL4_0272	Gela4	1078	0	100
GL4_0273	Gela4	1038	0	100
GL4_0274	Gela4	860	0	100
GL4_0275	Gela4	2004	0	100
GL4_0276	Gela4	1296	0	100
GL4_0277	Gela4	1164	0	100
GL4_0278	Gela4	2386	0	100
GL4_0279	Gela4	928	0	100
GL4_0280	Gela4	1164	0	100
GL4_0281	Gela4	866	0	100
GL4_0282	Gela4	374	0	100
GL4_0283	Gela4	1848	0	100
GL4_0284	Gela4	2488	0	100
GL4_0285	Gela4	2068	0	100
GL4_0286	Gela4	2238	0	100
GL4_0287	Gela4	3858	0	100
GL4_0288	Gela4	1212	0	100
GL4_0289	Gela4	4212	0	100
GL4_0290	Gela4	1194	0	100
GL4_0291	Gela4	1794	0	100
GL4_0292	Gela4	1170	0	100
GL4_0293	Gela4	942	0	100
GL4_0294	Gela4	1300	0	100
GL4_0295	Gela4	1450	0	100
GL4_0296	Gela4	2020	0	100
GL4_0297	Gela4	1774	0	100
GL4_0298	Gela4	618	0	100
GL4_0299	Gela4	1482	0	100
GL4_0300	Gela4	478	0	100
GL4_0301	Gela4	1392	0	100
GL4_0302	Gela4	1138	0	100
GL4_0303	Gela4	928	0	100
GL4_0304	Gela4	1382	0	100
GL4_0305	Gela4	1276	0	100
GL4_0306	Gela4	1160	0	100
GL4_0307	Gela4	2500	0	100
GL4_0308	Gela4	904	0	100
GL4_0309	Gela4	3460	0	100
GL4_0310	Gela4	1104	0	100
GL4_0311	Gela4	512	0	100
GL4_0312	Gela4	1064	0	100
GL4_0313	Gela4	1350	0	100
GL4_0314	Gela4	1878	0	100
GL4_0315	Gela4	1470	0	100
GL4_0316	Gela4	1152	0	100
GL4_0317	Gela4	1342	0	100
GL4_0318	Gela4	1094	0	100
GL4_0319	Gela4	1500	0	100
GL4_0320	Gela4	1104	0	100
GL4_0321	Gela4	1732	0	100
GL4_0322	Gela4	316	0	100
GL4_0323	Gela4	1936	0	100
GL4_0324	Gela4	888	0	100
GL4_0325	Gela4	2580	0	100
GL4_0326	Gela4	4140	0	100
GL4_0327	Gela4	2766	0	100
GL4_0328	Gela4	3784	0	100
GL4_0329	Gela4	1118	0	100
GL4_0330	Gela4	1488	0	100
GL4_0331	Gela4	1696	0	100
GL4_0332	Gela4	1192	0	100
GL4_0333	Gela4	2114	0	100
GL4_0334	Gela4	992	0	100
GL4_0335	Gela4	5186	0	100
GL4_0336	Gela4	1412	0	100
GL4_0337	Gela4	1076	0	100
GL4_0338	Gela4	1454	0	100
GL4_0339	Gela4	1718	0	100
GL4_0340	Gela4	1848	0	100
GL4_0341	Gela4	5062	0	100
GL4_0342	Gela4	2620	0	100
GL4_0343	Gela4	2878	0	100
GL4_0344	Gela4	712	0	100
GL4_0345	Gela4	1932	0	100
GL4_0346	Gela4	2504	0	100
GL4_0347	Gela4	1670	0	100
GL4_0348	Gela4	268	0	100
GL4_0349	Gela4	1188	0	100
GL4_0350	Gela4	1868	0	100
GL4_0351	Gela4	1188	0	100
GL4_0353	Gela4	4188	0	100
GL4_0354	Gela4	432	0	100
GL4_0355	Gela4	1280	0	100
GL4_0356	Gela4	1422	0	100
GL4_0357	Gela4	1546	0	100
GL4_0358	Gela4	1190	0	100
GL4_0359	Gela4	2720	0	100
GL4_0360	Gela4	1872	0	100
GL4_0361	Gela4	3114	0	100
GL4_0362	Gela4	3564	0	100
GL4_0363	Gela4	2916	0	100
GL4_0364	Gela4	2112	0	100
GL4_0365	Gela4	1114	0	100
GL4_0366	Gela4	844	0	100
GL4_0367	Gela4	4134	0	100
GL4_0368	Gela4	966	0	100
GL4_0369	Gela4	830	0	100
GL4_0370	Gela4	516	0	100
GL4_0371	Gela4	2062	0	100
GL4_0372	Gela4	2098	0	100
GL4_0373	Gela4	1888	0	100
GL4_0374	Gela4	1746	0	100
GL4_0375	Gela4	1430	0	100
GL4_0376	Gela4	3062	0	100
GL4_0377	Gela4	3534	0	100
GL4_0379	Gela4	1214	0	100
GL4_0380	Gela4	462	0	100
GL4_0381	Gela4	5090	0	100
GL4_0382	Gela4	1882	0	100
GL4_0383	Gela4	2386	0	100
GL4_0384	Gela4	2758	0	100
GL4_0385	Gela4	4628	0	100
GL4_0386	Gela4	1508	0	100
GL4_0387	Gela4	2498	0	100
GL4_0388	Gela4	3484	0	100
GL4_0389	Gela4	3566	0	100
GL4_0390	Gela4	514	0	100
GL4_0391	Gela4	7006	0	100
GL4_0392	Gela4	3832	0	100
GL4_0393	Gela4	676	0	100
GL4_0394	Gela4	1608	0	100
GL4_0395	Gela4	1994	0	100
GL4_0396	Gela4	2574	0	100
GL4_0397	Gela4	2072	0	100
GL4_0398	Gela4	1274	0	100
GL4_0399	Gela4	560	0	100
GL4_0400	Gela4	2356	0	100
GL4_0401	Gela4	1390	0	100
GL4_0402	Gela4	1278	0	100
GL4_0403	Gela4	1072	0	100
GL4_0404	Gela4	2334	0	100
GL4_0405	Gela4	6502	0	100
GL4_0406	Gela4	1966	0	100
GL4_0407	Gela4	844	0	100
GL4_0408	Gela4	1172	0	100
GL4_0409	Gela4	882	0	100
GL4_0410	Gela4	1034	0	100
GL4_0411	Gela4	2694	0	100
GL4_0412	Gela4	1870	0	100
GL4_0413	Gela4	1964	0	100
GL4_0414	Gela4	486	0	100
GL4_0415	Gela4	1572	0	100
GL4_0416	Gela4	2052	0	100
GL4_0417	Gela4	1806	0	100
GL4_0418	Gela4	1206	0	100
GL4_0419	Gela4	2828	0	100
GL4_0420	Gela4	1088	0	100
GL4_0421	Gela4	3954	0	100
GL4_0422	Gela4	1924	0	100
GL4_0423	Gela4	1254	0	100
GL4_0424	Gela4	644	0	100
GL4_0425	Gela4	2110	0	100
GL4_0426	Gela4	1568	0	100
GL4_0427	Gela4	1628	0	100
GL4_0428	Gela4	1868	0	100
GL4_0429	Gela4	1040	0	100
GL4_0430	Gela4	1808	0	100
GL4_0431	Gela4	866	0	100
GL4_0432	Gela4	1782	0	100
GL4_0433	Gela4	1600	0	100
GL4_0434	Gela4	1214	0	100
GL4_0435	Gela4	894	0	100
GL4_0436	Gela4	1644	0	100
GL4_0437	Gela4	4050	0	100
GL4_0438	Gela4	3718	0	100
GL4_0439	Gela4	2420	0	100
GL4_0440	Gela4	1970	0	100
GL4_0442	Gela4	602	0	100
GL4_0443	Gela4	528	0	100
GL4_0444	Gela4	1254	0	100
GL4_0445	Gela4	1172	0	100
GL4_0446	Gela4	2514	0	100
GL4_0447	Gela4	4050	0	100
GL4_0448	Gela4	1212	0	100
GL4_0449	Gela4	1356	0	100
GL4_0450	Gela4	2322	0	100
GL4_0451	Gela4	1974	0	100
GL4_0452	Gela4	4746	0	100
GL4_0453	Gela4	3270	0	100
GL4_0454	Gela4	2094	0	100
GL4_0455	Gela4	514	0	100
GL4_0456	Gela4	472	0	100
GL4_0457	Gela4	400	0	100
GL4_0458	Gela4	1888	0	100
GL4_0459	Gela4	712	0	100
GL4_0460	Gela4	1792	0	100
GL4_0461	Gela4	2288	0	100
GL4_0462	Gela4	1030	0	100
GL4_0463	Gela4	1064	0	100
GL4_0464	Gela4	1768	0	100
GL4_0465	Gela4	5340	0	100
GL4_0466	Gela4	5514	0	100
GL4_0467	Gela4	3196	0	100
GL4_0468	Gela4	1954	0	100
GL4_0469	Gela4	2290	0	100
GL4_0470	Gela4	1450	0	100
GL4_0471	Gela4	796	0	100
GL4_0473	Gela4	3010	0	100
GL4_0474	Gela4	2952	0	100
GL4_0475	Gela4	6606	0	100
GL4_0476	Gela4	1030	0	100
GL4_0477	Gela4	1624	0	100
GL4_0478	Gela4	3006	0	100
GL4_0479	Gela4	1842	0	100
GL4_0480	Gela4	498	0	100
GL4_0481	Gela4	1068	0	100
GL4_0482	Gela4	1236	0	100
GL4_0483	Gela4	1104	0	100
GL4_0484	Gela4	278	0	100
GL4_0485	Gela4	2522	0	100
GL4_0486	Gela4	444	0	100
GL4_0487	Gela4	1814	0	100
GL4_0488	Gela4	1514	0	100
GL4_0489	Gela4	862	0	100
GL4_0490	Gela4	834	0	100
GL4_0491	Gela4	164	0	100
GL4_0492	Gela4	802	0	100
GL4_0493	Gela4	1198	0	100
GL4_0494	Gela4	994	0	100
GL4_0495	Gela4	1114	0	100
GL4_0496	Gela4	1286	0	100
GL4_0497	Gela4	668	0	100
GL4_0498	Gela4	2778	0	100
GL4_0499	Gela4	1050	0	100
GL4_0500	Gela4	1498	0	100
GL4_0501	Gela4	2122	0	100
GL4_0502	Gela4	864	0	100
GL4_0503	Gela4	2342	0	100
GL4_0504	Gela4	2178	0	100
GL4_0505	Gela4	178	0	100
GL4_0506	Gela4	3688	0	100
GL4_0507	Gela4	2548	0	100
GL4_0508	Gela4	1126	0	100
GL4_0509	Gela4	2512	0	100
GL4_0510	Gela4	2358	0	100
GL4_0511	Gela4	3822	0	100
GL4_0512	Gela4	654	0	100
GL4_0513	Gela4	410	0	100
GL4_0514	Gela4	1376	0	100
GL4_0515	Gela4	3528	0	100
GL4_0516	Gela4	2892	0	100
GL4_0517	Gela4	4830	0	100
GL4_0518	Gela4	2046	0	100
GL4_0519	Gela4	704	0	100
GL4_0520	Gela4	530	0	100
GL4_0521	Gela4	1242	0	100
GL4_0522	Gela4	2826	0	100
GL4_0523	Gela4	1932	0	100
GL4_0524	Gela4	2534	0	100
GL4_0525	Gela4	1484	0	100
GL4_0526	Gela4	1552	0	100
GL4_0527	Gela4	2172	0	100
GL4_0528	Gela4	1490	0	100
GL4_0529	Gela4	1610	0	100
GL4_0530	Gela4	700	0	100
GL4_0531	Gela4	1664	0	100
GL4_0532	Gela4	236	0	100
GL4_0534	Gela4	1468	0	100
GL4_0535	Gela4	1534	0	100
GL4_0536	Gela4	1350	0	100
GL4_0537	Gela4	338	0	100
GL4_0538	Gela4	1690	0	100
GL4_0539	Gela4	3136	0	100
GL4_0540	Gela4	1028	0	100
GL4_0541	Gela4	468	0	100
GL4_0542	Gela4	868	0	100
GL4_0543	Gela4	2084	0	100
GL4_0544	Gela4	1594	0	100
GL4_0545	Gela4	1218	0	100
GL4_0546	Gela4	576	0	100
GL4_0547	Gela4	1130	0	100
GL4_0549	Gela4	522	0	100
GL4_0550	Gela4	816	0	100
GL4_0551	Gela4	2620	0	100
GL4_0552	Gela4	1130	0	100
GL4_0553	Gela4	190	0	100
GL4_0554	Gela4	3612	0	100
GL4_0555	Gela4	2028	0	100
GL4_0556	Gela4	594	0	100
GL4_0557	Gela4	602	0	100
GL4_0558	Gela4	458	0	100
GL4_0559	Gela4	1312	0	100
GL4_0560	Gela4	2252	0	100
GL4_0561	Gela4	1536	0	100
GL4_0562	Gela4	2192	0	100
GL4_0563	Gela4	2626	0	100
GL4_0564	Gela4	616	0	100
GL4_0565	Gela4	7000	0	100
GL4_0566	Gela4	5944	0	100
GL4_0567	Gela4	1476	0	100
GL4_0568	Gela4	2866	0	100
GL4_0569	Gela4	4474	0	100
GL4_0570	Gela4	2730	0	100
GL4_0571	Gela4	288	0	100
GL4_0572	Gela4	828	0	100
GL4_0573	Gela4	2640	0	100
GL4_0574	Gela4	802	0	100
GL4_0575	Gela4	352	0	100
GL4_0576	Gela4	696	0	100
GL4_0577	Gela4	5190	0	100
GL4_0578	Gela4	2904	0	100
GL4_0579	Gela4	1244	0	100
GL4_0580	Gela4	530	0	100
GL4_0581	Gela4	804	0	100
GL4_0582	Gela4	1028	0	100
GL4_0583	Gela4	3488	0	100
GL4_0584	Gela4	1416	0	100
GL4_0585	Gela4	1692	0	100
GL4_0586	Gela4	3810	0	100
GL4_0587	Gela4	3246	0	100
GL4_0588	Gela4	1398	0	100
GL4_0589	Gela4	2328	0	100
GL4_0590	Gela4	2724	0	100
GL4_0591	Gela4	516	0	100
GL4_0592	Gela4	5940	0	100
GL4_0593	Gela4	3540	0	100
GL4_0594	Gela4	2244	0	100
GL4_0596	Gela4	374	0	100
GL4_0597	Gela4	884	0	100
GL4_0598	Gela4	146	0	100
GL4_0599	Gela4	4196	0	100
GL4_0600	Gela4	232	0	100
GL4_0601	Gela4	820	0	100
GL4_0602	Gela4	1022	0	100
GL4_0603	Gela4	530	0	100
GL4_0604	Gela4	416	0	100
GL4_0605	Gela4	1192	0	100
GL4_0606	Gela4	2584	0	100
GL4_0607	Gela4	224	0	100
GL4_0608	Gela4	224	0	100
GL4_0609	Gela4	200	0	100
GL4_0610	Gela4	368	0	100
GL4_0611	Gela4	1166	0	100
GL4_0612	Gela4	2734	0	100
GL4_0613	Gela4	1122	0	100
GL4_0614	Gela4	446	0	100
GL4_0615	Gela4	584	0	100
GL4_0616	Gela4	954	0	100
GL4_0617	Gela4	1000	0	100
GL4_0618	Gela4	424	0	100
GL4_0619	Gela4	890	0	100
GL4_0620	Gela4	1314	0	100
GL4_0621	Gela4	1366	0	100
GL4_0622	Gela4	916	0	100
GL4_0623	Gela4	472	0	100
GL4_0624	Gela4	478	0	100
GL4_0625	Gela4	922	0	100
GL4_0626	Gela4	936	0	100
GL4_0627	Gela4	570	0	100
GL4_0628	Gela4	634	0	100
GL4_0629	Gela4	322	0	100
GL4_0630	Gela4	7588	0	100
GL4_0631	Gela4	1246	0	100
GL4_0632	Gela4	642	0	100
GL4_0633	Gela4	2372	0	100
GL4_0634	Gela4	3186	0	100
GL4_0635	Gela4	4084	0	100
GL4_0636	Gela4	1866	0	100
GL4_0637	Gela4	1980	0	100
GL4_0638	Gela4	1788	0	100
GL4_0639	Gela4	1590	0	100
GL4_0640	Gela4	720	0	100
GL4_0641	Gela4	1428	0	100
GL4_0642	Gela4	3882	0	100
GL4_0643	Gela4	1288	0	100
GL4_0644	Gela4	1186	0	100
GL4_0645	Gela4	2578	0	100
GL4_0646	Gela4	5774	0	100
GL4_0647	Gela4	944	0	100
GL4_0648	Gela4	780	0	100
GL4_0649	Gela4	364	0	100
GL4_0650	Gela4	1048	0	100
GL4_0651	Gela4	896	0	100
GL4_0652	Gela4	1158	0	100
GL4_0653	Gela4	2352	0	100
GL4_0654	Gela4	716	0	100
GL4_0655	Gela4	2660	0	100
GL4_0656	Gela4	2262	0	100
GL4_0657	Gela4	2766	0	100
GL4_0658	Gela4	878	0	100
GL4_0659	Gela4	1818	0	100
GL4_0660	Gela4	728	0	100
GL4_0661	Gela4	2068	0	100
GL4_0662	Gela4	514	0	100
GL4_0663	Gela4	698	0	100
GL4_0664	Gela4	1458	0	100
GL4_0665	Gela4	2552	0	100
GL4_0666	Gela4	2038	0	100
GL4_0667	Gela4	2422	0	100
GL4_0668	Gela4	1080	0	100
GL4_0669	Gela4	1176	0	100
GL4_0670	Gela4	2978	0	100
GL4_0671	Gela4	1656	0	100
GL4_0672	Gela4	1536	0	100
GL4_0673	Gela4	1220	0	100
GL4_0674	Gela4	2722	0	100
GL4_0675	Gela4	1676	0	100
GL4_0676	Gela4	4012	0	100
GL4_0677	Gela4	72	0	100
GL4_0678	Gela4	4770	0	100
GL4_0679	Gela4	0	0	NaN
GL4_0680	Gela4	2096	0	100
GL4_0681	Gela4	2224	0	100
GL4_0682	Gela4	3120	0	100
GL4_0683	Gela4	846	0	100
GL4_0684	Gela4	732	0	100
GL4_0685	Gela4	1660	0	100
GL4_0686	Gela4	1828	0	100
GL4_0687	Gela4	1746	0	100
GL4_0688	Gela4	3270	0	100
GL4_0689	Gela4	2392	0	100
GL4_0690	Gela4	860	0	100
GL4_0691	Gela4	1750	0	100
GL4_0692	Gela4	2574	0	100
GL4_0693	Gela4	1998	0	100
GL4_0694	Gela4	1262	0	100
GL4_0695	Gela4	992	0	100
GL4_0696	Gela4	1230	0	100
GL4_0697	Gela4	2414	0	100
GL4_0698	Gela4	1756	0	100
GL4_0699	Gela4	482	0	100
GL4_0700	Gela4	4404	0	100
GL4_0701	Gela4	738	0	100
GL4_0702	Gela4	1890	0	100
GL4_0703	Gela4	806	0	100
GL4_0704	Gela4	4944	0	100
GL4_0705	Gela4	1114	0	100
GL4_0706	Gela4	3452	0	100
GL4_0707	Gela4	1238	0	100
GL4_0708	Gela4	936	0	100
GL4_0709	Gela4	1476	0	100
GL4_0710	Gela4	2514	0	100
GL4_0711	Gela4	1022	0	100
GL4_0712	Gela4	3276	0	100
GL4_0713	Gela4	1778	0	100
GL4_0714	Gela4	992	0	100
GL4_0715	Gela4	1876	0	100
GL4_0716	Gela4	56	0	100
GL4_0717	Gela4	2626	0	100
GL4_0718	Gela4	4146	0	100
GL4_0719	Gela4	10552	0	100
GL4_0720	Gela4	2058	0	100
GL4_0721	Gela4	2754	0	100
GL4_0722	Gela4	3018	0	100
GL4_0723	Gela4	3004	0	100
GL4_0724	Gela4	2150	0	100
GL4_0725	Gela4	2200	0	100
GL4_0726	Gela4	4680	0	100
GL4_0727	Gela4	1212	0	100
GL4_0728	Gela4	2758	0	100
GL4_0729	Gela4	998	0	100
GL4_0730	Gela4	1042	0	100
GL4_0731	Gela4	3372	0	100
GL4_0732	Gela4	1206	0	100
GL4_0733	Gela4	1108	0	100
GL4_0734	Gela4	310	0	100
GL4_0735	Gela4	1612	0	100
GL4_0736	Gela4	3046	0	100
GL4_0737	Gela4	1362	0	100
GL4_0738	Gela4	2580	0	100
GL4_0739	Gela4	2780	0	100
GL4_0740	Gela4	1788	0	100
GL4_0741	Gela4	1984	0	100
GL4_0742	Gela4	2196	0	100
GL4_0743	Gela4	1428	0	100
GL4_0744	Gela4	2746	0	100
GL4_0745	Gela4	1528	0	100
GL4_0746	Gela4	3082	0	100
GL4_0747	Gela4	1648	0	100
GL4_0748	Gela4	2146	0	100
GL4_0749	Gela4	2146	0	100
GL4_0750	Gela4	3746	0	100
GL4_0751	Gela4	3896	0	100
GL4_0752	Gela4	3324	0	100
GL4_0753	Gela4	1538	0	100
GL4_0754	Gela4	1814	0	100
GL4_0755	Gela4	2328	0	100
GL4_0756	Gela4	3796	0	100
GL4_0757	Gela4	748	0	100
GL4_0758	Gela4	1296	0	100
GL4_0759	Gela4	1226	0	100
GL4_0760	Gela4	246	0	100
GL4_0761	Gela4	2606	0	100
GL4_0762	Gela4	1036	0	100
GL4_0763	Gela4	1896	0	100
GL4_0764	Gela4	1660	0	100
GL4_0765	Gela4	1628	0	100
GL4_0766	Gela4	1580	0	100
GL4_0767	Gela4	838	0	100
GL4_0768	Gela4	2538	0	100
GL4_0769	Gela4	1138	0	100
GL4_0770	Gela4	1784	0	100
GL4_0771	Gela4	1384	0	100
GL4_0772	Gela4	3182	0	100
GL4_0773	Gela4	1474	0	100
GL4_0774	Gela4	2360	0	100
GL4_0775	Gela4	1116	0	100
GL4_0776	Gela4	1734	0	100
GL4_0777	Gela4	1414	0	100
GL4_0778	Gela4	1820	0	100
GL4_0779	Gela4	1308	0	100
GL4_0780	Gela4	4142	0	100
GL4_0781	Gela4	726	0	100
GL4_0782	Gela4	318	0	100
GL4_0783	Gela4	1670	0	100
GL4_0784	Gela4	2936	0	100
GL4_0785	Gela4	2984	0	100
GL4_0786	Gela4	782	0	100
GL4_0787	Gela4	930	0	100
GL4_0789	Gela4	6424	0	100
GL4_0790	Gela4	2020	0	100
GL4_0791	Gela4	270	0	100
GL4_0792	Gela4	1996	0	100
GL4_0793	Gela4	2740	0	100
GL4_0794	Gela4	432	0	100
GL4_0795	Gela4	2838	0	100
GL4_0796	Gela4	2910	0	100
GL4_0797	Gela4	1562	0	100
GL4_0798	Gela4	906	0	100
GL4_0799	Gela4	2530	0	100
GL4_0800	Gela4	2572	0	100
GL4_0801	Gela4	1184	0	100
GL4_0802	Gela4	1642	0	100
GL4_0803	Gela4	1598	0	100
GL4_0804	Gela4	2054	0	100
GL4_0805	Gela4	2520	0	100
GL4_0806	Gela4	362	0	100
GL4_0807	Gela4	5746	0	100
GL4_0808	Gela4	1190	0	100
GL4_0809	Gela4	1044	0	100
GL4_0810	Gela4	3448	0	100
GL4_0811	Gela4	564	0	100
GL4_0812	Gela4	776	0	100
GL4_0813	Gela4	3210	0	100
GL4_0814	Gela4	540	0	100
GL4_0815	Gela4	2098	0	100
GL4_0816	Gela4	2568	0	100
GL4_0817	Gela4	1424	0	100
GL4_0818	Gela4	2044	0	100
GL4_0819	Gela4	802	0	100
GL4_0820	Gela4	1200	0	100
GL4_0821	Gela4	2592	0	100
GL4_0822	Gela4	3982	0	100
GL4_0823	Gela4	4036	0	100
GL4_0824	Gela4	2208	0	100
GL4_0825	Gela4	426	0	100
GL4_0826	Gela4	648	0	100
GL4_0827	Gela4	1620	0	100
GL4_0828	Gela4	2952	0	100
GL4_0829	Gela4	2286	0	100
GL4_0830	Gela4	2944	0	100
GL4_0831	Gela4	2444	0	100
GL4_0832	Gela4	1580	0	100
GL4_0833	Gela4	1390	0	100
GL4_0834	Gela4	1446	0	100
GL4_0835	Gela4	1224	0	100
GL4_0836	Gela4	2450	0	100
GL4_0837	Gela4	2130	0	100
GL4_0838	Gela4	1714	0	100
GL4_0839	Gela4	2174	0	100
GL4_0840	Gela4	2408	0	100
GL4_0841	Gela4	1642	0	100
GL4_0842	Gela4	2470	0	100
GL4_0843	Gela4	2694	0	100
GL4_0844	Gela4	516	0	100
GL4_0845	Gela4	1452	0	100
GL4_0846	Gela4	1686	0	100
GL4_0847	Gela4	1392	0	100
GL4_0848	Gela4	1906	0	100
GL4_0849	Gela4	422	0	100
GL4_0850	Gela4	664	0	100
GL4_0851	Gela4	2178	0	100
GL4_0853	Gela4	602	0	100
GL4_0854	Gela4	272	0	100
GL4_0855	Gela4	2472	0	100
GL4_0856	Gela4	3990	0	100
GL4_0857	Gela4	1758	0	100
GL4_0858	Gela4	1888	0	100
GL4_0859	Gela4	1456	0	100
GL4_0860	Gela4	2004	0	100
GL4_0861	Gela4	2762	0	100
GL4_0862	Gela4	872	0	100
GL4_0863	Gela4	3510	0	100
GL4_0864	Gela4	922	0	100
GL4_0865	Gela4	1242	0	100
GL4_0866	Gela4	890	0	100
GL4_0867	Gela4	688	0	100
GL4_0868	Gela4	1994	0	100
GL4_0869	Gela4	468	0	100
GL4_0870	Gela4	632	0	100
GL4_0871	Gela4	5120	0	100
GL4_0872	Gela4	1272	0	100
GL4_0873	Gela4	1476	0	100
GL4_0874	Gela4	2036	0	100
GL4_0875	Gela4	6030	0	100
GL4_0876	Gela4	816	0	100
GL4_0877	Gela4	1772	0	100
GL4_0878	Gela4	3668	0	100
GL4_0879	Gela4	618	0	100
GL4_0880	Gela4	5844	0	100
GL4_0881	Gela4	518	0	100
GL4_0882	Gela4	480	0	100
GL4_0883	Gela4	2730	0	100
GL4_0884	Gela4	352	0	100
GL4_0885	Gela4	3058	0	100
GL4_0886	Gela4	2076	0	100
GL4_0887	Gela4	1604	0	100
GL4_0888	Gela4	2892	0	100
GL4_0889	Gela4	1606	0	100
GL4_0890	Gela4	320	0	100
GL4_0891	Gela4	454	0	100
GL4_0892	Gela4	720	0	100
GL4_0893	Gela4	770	0	100
GL4_0894	Gela4	810	0	100
GL4_0896	Gela4	534	0	100
GL4_0897	Gela4	2752	0	100
GL4_0898	Gela4	1102	0	100
GL4_0899	Gela4	2404	0	100
GL4_0900	Gela4	960	0	100
GL4_0901	Gela4	914	0	100
GL4_0902	Gela4	1470	0	100
GL4_0903	Gela4	6322	0	100
GL4_0904	Gela4	2194	0	100
GL4_0905	Gela4	5390	0	100
GL4_0906	Gela4	2248	0	100
GL4_0907	Gela4	1724	0	100
GL4_0908	Gela4	668	0	100
GL4_0909	Gela4	1908	0	100
GL4_0910	Gela4	648	0	100
GL4_0911	Gela4	498	0	100
GL4_0912	Gela4	1758	0	100
GL4_0913	Gela4	400	0	100
GL4_0914	Gela4	1918	0	100
GL4_0915	Gela4	6174	0	100
GL4_0916	Gela4	4890	0	100
GL4_0917	Gela4	3288	0	100
GL4_0918	Gela4	552	0	100
GL4_0919	Gela4	450	0	100
GL4_0920	Gela4	630	0	100
GL4_0921	Gela4	258	0	100
GL4_0922	Gela4	3498	0	100
GL4_0923	Gela4	2388	0	100
GL4_0924	Gela4	3388	0	100
GL4_0925	Gela4	2152	0	100
GL4_0926	Gela4	838	0	100
GL4_0927	Gela4	862	0	100
GL4_0928	Gela4	4860	0	100
GL4_0929	Gela4	1460	0	100
GL4_0930	Gela4	436	0	100
GL4_0931	Gela4	356	0	100
GL4_0932	Gela4	2200	0	100
GL4_0933	Gela4	1666	0	100
GL4_0934	Gela4	1838	0	100
GL4_0935	Gela4	3926	0	100
GL4_0936	Gela4	2406	0	100
GL4_0937	Gela4	3100	0	100
GL4_0938	Gela4	2278	0	100
GL4_0939	Gela4	2740	0	100
GL4_0940	Gela4	3012	0	100
GL4_0941	Gela4	2160	0	100
GL4_0942	Gela4	1396	0	100
GL4_0943	Gela4	1512	0	100
GL4_0944	Gela4	660	0	100
GL4_0945	Gela4	456	0	100
GL4_0946	Gela4	3454	0	100
GL4_0947	Gela4	760	0	100
GL4_0948	Gela4	2172	0	100
GL4_0949	Gela4	362	0	100
GL4_0950	Gela4	3362	0	100
GL4_0951	Gela4	648	0	100
GL4_0952	Gela4	1808	0	100
GL4_0953	Gela4	818	0	100
GL4_0954	Gela4	928	0	100
GL4_0955	Gela4	1992	0	100
GL4_0956	Gela4	7402	0	100
GL4_0957	Gela4	910	0	100
GL4_0958	Gela4	1304	0	100
GL4_0959	Gela4	2768	0	100
GL4_0960	Gela4	2814	0	100
GL4_0961	Gela4	3678	0	100
GL4_0962	Gela4	828	0	100
GL4_0963	Gela4	944	0	100
GL4_0964	Gela4	1458	0	100
GL4_0965	Gela4	904	0	100
GL4_0966	Gela4	854	0	100
GL4_0967	Gela4	2748	0	100
GL4_0968	Gela4	3042	0	100
GL4_0969	Gela4	378	0	100
GL4_0970	Gela4	1904	0	100
GL4_0971	Gela4	3824	0	100
GL4_0972	Gela4	3750	0	100
GL4_0973	Gela4	618	0	100
GL4_0974	Gela4	1776	0	100
GL4_0975	Gela4	2014	0	100
GL4_0976	Gela4	1540	0	100
GL4_0977	Gela4	1658	0	100
GL4_0978	Gela4	3918	0	100
GL4_0979	Gela4	992	0	100
GL4_0980	Gela4	640	0	100
GL4_0981	Gela4	2758	0	100
GL4_0982	Gela4	1618	0	100
GL4_0983	Gela4	2376	0	100
GL4_0984	Gela4	744	0	100
GL4_0985	Gela4	1212	0	100
GL4_0986	Gela4	1814	0	100
GL4_0987	Gela4	3254	0	100
GL4_0988	Gela4	1822	0	100
GL4_0989	Gela4	122	0	100
GL4_0990	Gela4	1172	0	100
GL4_0991	Gela4	1894	0	100
GL4_0992	Gela4	690	0	100
GL4_0993	Gela4	1448	0	100
GL4_0994	Gela4	2808	0	100
GL4_0995	Gela4	2386	0	100
GL4_0996	Gela4	1042	0	100
GL4_0997	Gela4	6058	0	100
GL4_0998	Gela4	1302	0	100
GL4_0999	Gela4	1634	0	100
GL4_1000	Gela4	392	0	100
GL4_1001	Gela4	1048	0	100
GL4_1002	Gela4	788	0	100
GL4_1003	Gela4	1762	0	100
GL4_1004	Gela4	1986	0	100
GL4_1005	Gela4	1358	0	100
GL4_1006	Gela4	1412	0	100
GL4_1007	Gela4	2918	0	100
GL4_1008	Gela4	914	0	100
GL4_1009	Gela4	856	0	100
GL4_1010	Gela4	410	0	100
GL4_1011	Gela4	1484	0	100
GL4_1012	Gela4	958	0	100
GL4_1013	Gela4	7098	0	100
GL4_1014	Gela4	1446	0	100
GL4_1015	Gela4	1644	0	100
GL4_1016	Gela4	1200	0	100
GL4_1017	Gela4	1242	0	100
GL4_1018	Gela4	2382	0	100
GL4_1019	Gela4	1606	0	100
GL4_1020	Gela4	718	0	100
GL4_1021	Gela4	570	0	100
GL4_1022	Gela4	462	0	100
GL4_1023	Gela4	1490	0	100
GL4_1024	Gela4	2396	0	100
GL4_1025	Gela4	1464	0	100
GL4_1026	Gela4	1254	0	100
GL4_1027	Gela4	7912	0	100
GL4_1028	Gela4	2202	0	100
GL4_1029	Gela4	1192	0	100
GL4_1030	Gela4	1612	0	100
GL4_1031	Gela4	3522	0	100
GL4_1032	Gela4	3588	0	100
GL4_1033	Gela4	1760	0	100
GL4_1034	Gela4	2054	0	100
GL4_1035	Gela4	410	0	100
GL4_1036	Gela4	1556	0	100
GL4_1037	Gela4	882	0	100
GL4_1038	Gela4	792	0	100
GL4_1039	Gela4	3484	0	100
GL4_1040	Gela4	154	0	100
GL4_1041	Gela4	1646	0	100
GL4_1042	Gela4	404	0	100
GL4_1043	Gela4	1880	0	100
GL4_1044	Gela4	3938	0	100
GL4_1045	Gela4	652	0	100
GL4_1046	Gela4	850	0	100
GL4_1047	Gela4	5574	0	100
GL4_1048	Gela4	2144	0	100
GL4_1049	Gela4	1518	0	100
GL4_1050	Gela4	3202	0	100
GL4_1051	Gela4	2202	0	100
GL4_1052	Gela4	3200	0	100
GL4_1053	Gela4	2810	0	100
GL4_1054	Gela4	1516	0	100
GL4_1055	Gela4	1818	0	100
GL4_1056	Gela4	774	0	100
GL4_1057	Gela4	2352	0	100
GL4_1058	Gela4	2054	0	100
GL4_1059	Gela4	1046	0	100
GL4_1060	Gela4	1226	0	100
GL4_1061	Gela4	504	0	100
GL4_1062	Gela4	982	0	100
GL4_1063	Gela4	1612	0	100
GL4_1064	Gela4	0	0	NaN
GL4_1065	Gela4	2504	0	100
GL4_1066	Gela4	1230	0	100
GL4_1067	Gela4	1350	0	100
GL4_1068	Gela4	558	0	100
GL4_1069	Gela4	1310	0	100
GL4_1070	Gela4	1286	0	100
GL4_1071	Gela4	1448	0	100
GL4_1072	Gela4	1640	0	100
GL4_1073	Gela4	1240	0	100
GL4_1074	Gela4	2788	0	100
GL4_1075	Gela4	1916	0	100
GL4_1076	Gela4	1862	0	100
GL4_1077	Gela4	576	0	100
GL4_1078	Gela4	3880	0	100
GL4_1079	Gela4	970	0	100
GL4_1080	Gela4	878	0	100
GL4_1081	Gela4	902	0	100
GL4_1082	Gela4	1472	0	100
GL4_1083	Gela4	2274	0	100
GL4_1084	Gela4	1236	0	100
GL4_1085	Gela4	698	0	100
GL4_1086	Gela4	964	0	100
GL4_1087	Gela4	2284	0	100
GL4_1088	Gela4	974	0	100
GL4_1089	Gela4	1724	0	100
GL4_1090	Gela4	394	0	100
GL4_1091	Gela4	688	0	100
GL4_1092	Gela4	1366	0	100
GL4_1093	Gela4	1984	0	100
GL4_1094	Gela4	1702	0	100
GL4_1095	Gela4	3800	0	100
GL4_1096	Gela4	3526	0	100
GL4_1097	Gela4	3718	0	100
GL4_1098	Gela4	3814	0	100
GL4_1099	Gela4	1932	0	100
GL4_1100	Gela4	1680	0	100
GL4_1101	Gela4	3572	0	100
GL4_1102	Gela4	1932	0	100
GL4_1103	Gela4	1022	0	100
GL4_1104	Gela4	4246	0	100
GL4_1105	Gela4	3864	0	100
GL4_1108	Gela4	4026	0	100
GL4_1109	Gela4	2324	0	100
GL4_1110	Gela4	4386	0	100
GL4_1111	Gela4	2072	0	100
GL4_1112	Gela4	6142	0	100
GL4_1113	Gela4	3512	0	100
GL4_1114	Gela4	692	0	100
GL4_1115	Gela4	1440	0	100
GL4_1116	Gela4	2660	0	100
GL4_1117	Gela4	730	0	100
GL4_1118	Gela4	2876	0	100
GL4_1119	Gela4	7498	0	100
GL4_1120	Gela4	2834	0	100
GL4_1121	Gela4	1214	0	100
GL4_1122	Gela4	1298	0	100
GL4_1123	Gela4	1678	0	100
GL4_1124	Gela4	1614	0	100
GL4_1125	Gela4	2574	0	100
GL4_1126	Gela4	462	0	100
GL4_1127	Gela4	2458	0	100
GL4_1128	Gela4	5644	0	100
GL4_1129	Gela4	3264	0	100
GL4_1130	Gela4	3974	0	100
GL4_1131	Gela4	636	0	100
GL4_1132	Gela4	1218	0	100
GL4_1133	Gela4	1026	0	100
GL4_1134	Gela4	1890	0	100
GL4_1135	Gela4	1410	0	100
GL4_1136	Gela4	2942	0	100
GL4_1137	Gela4	3318	0	100
GL4_1138	Gela4	1102	0	100
GL4_1139	Gela4	2232	0	100
GL4_1140	Gela4	1512	0	100
GL4_1141	Gela4	534	0	100
GL4_1142	Gela4	480	0	100
GL4_1143	Gela4	784	0	100
GL4_1144	Gela4	3250	0	100
GL4_1145	Gela4	802	0	100
GL4_1146	Gela4	844	0	100
GL4_1147	Gela4	1110	0	100
GL4_1148	Gela4	486	0	100
GL4_1149	Gela4	2028	0	100
GL4_1150	Gela4	1122	0	100
GL4_1151	Gela4	1050	0	100
GL4_1152	Gela4	1434	0	100
GL4_1153	Gela4	804	0	100
GL4_1154	Gela4	3948	0	100
GL4_1155	Gela4	588	0	100
GL4_1156	Gela4	450	0	100
GL4_1157	Gela4	994	0	100
GL4_1158	Gela4	4364	0	100
GL4_1159	Gela4	2018	0	100
GL4_1160	Gela4	1240	0	100
GL4_1161	Gela4	2038	0	100
GL4_1162	Gela4	3538	0	100
GL4_1163	Gela4	3336	0	100
GL4_1164	Gela4	906	0	100
GL4_1165	Gela4	1452	0	100
GL4_1166	Gela4	504	0	100
GL4_1167	Gela4	712	0	100
GL4_1168	Gela4	2730	0	100
GL4_1169	Gela4	648	0	100
GL4_1170	Gela4	2644	0	100
GL4_1171	Gela4	504	0	100
GL4_1172	Gela4	776	0	100
GL4_1173	Gela4	2906	0	100
GL4_1174	Gela4	426	0	100
GL4_1175	Gela4	1572	0	100
GL4_1176	Gela4	282	0	100
GL4_1177	Gela4	516	0	100
GL4_1178	Gela4	3630	0	100
GL4_1179	Gela4	2232	0	100
GL4_1180	Gela4	3196	0	100
GL4_1181	Gela4	2484	0	100
GL4_1182	Gela4	452	0	100
GL4_1183	Gela4	1938	0	100
GL4_1184	Gela4	1502	0	100
GL4_1185	Gela4	474	0	100
GL4_1186	Gela4	378	0	100
GL4_1187	Gela4	2288	0	100
GL4_1188	Gela4	2840	0	100
GL4_1189	Gela4	1160	0	100
GL4_1190	Gela4	1350	0	100
GL4_1191	Gela4	198	0	100
GL4_1192	Gela4	786	0	100
GL4_1193	Gela4	1242	0	100
GL4_1194	Gela4	622	0	100
GL4_1195	Gela4	1600	0	100
GL4_1196	Gela4	978	0	100
GL4_1197	Gela4	1270	0	100
GL4_1198	Gela4	3004	0	100
GL4_1199	Gela4	1600	0	100
GL4_1200	Gela4	1570	0	100
GL4_1201	Gela4	1314	0	100
GL4_1202	Gela4	2244	0	100
GL4_1203	Gela4	2334	0	100
GL4_1204	Gela4	3710	0	100
GL4_1205	Gela4	2024	0	100
GL4_1206	Gela4	1002	0	100
GL4_1207	Gela4	2062	0	100
GL4_1208	Gela4	1500	0	100
GL4_1209	Gela4	1574	0	100
GL4_1210	Gela4	2166	0	100
GL4_1211	Gela4	3624	0	100
GL4_1212	Gela4	2832	0	100
GL4_1213	Gela4	1062	0	100
GL4_1214	Gela4	1386	0	100
GL4_1215	Gela4	1986	0	100
GL4_1216	Gela4	1756	0	100
GL4_1217	Gela4	3508	0	100
GL4_1218	Gela4	2110	0	100
GL4_1219	Gela4	6196	0	100
GL4_1220	Gela4	3006	0	100
GL4_1221	Gela4	2884	0	100
GL4_1222	Gela4	1672	0	100
GL4_1223	Gela4	1230	0	100
GL4_1224	Gela4	1390	0	100
GL4_1225	Gela4	514	0	100
GL4_1226	Gela4	3578	0	100
GL4_1227	Gela4	692	0	100
GL4_1228	Gela4	1452	0	100
GL4_1229	Gela4	2834	0	100
GL4_1230	Gela4	648	0	100
GL4_1231	Gela4	2680	0	100
GL4_1232	Gela4	1650	0	100
GL4_1233	Gela4	1734	0	100
GL4_1234	Gela4	2718	0	100
GL4_1235	Gela4	606	0	100
GL4_1236	Gela4	2046	0	100
GL4_1237	Gela4	1104	0	100
GL4_1238	Gela4	1104	0	100
GL4_1239	Gela4	464	0	100
GL4_1240	Gela4	6178	0	100
GL4_1241	Gela4	1892	0	100
GL4_1242	Gela4	786	0	100
GL4_1243	Gela4	2734	0	100
GL4_1244	Gela4	494	0	100
GL4_1245	Gela4	254	0	100
GL4_1246	Gela4	744	0	100
GL4_1247	Gela4	432	0	100
GL4_1248	Gela4	444	0	100
GL4_1249	Gela4	846	0	100
GL4_1250	Gela4	398	0	100
GL4_1251	Gela4	458	0	100
GL4_1252	Gela4	4758	0	100
GL4_1253	Gela4	2828	0	100
GL4_1254	Gela4	2572	0	100
GL4_1255	Gela4	6284	0	100
GL4_1256	Gela4	1110	0	100
GL4_1257	Gela4	356	0	100
GL4_1258	Gela4	1596	0	100
GL4_1259	Gela4	1122	0	100
GL4_1260	Gela4	468	0	100
GL4_1261	Gela4	588	0	100
GL4_1262	Gela4	804	0	100
GL4_1263	Gela4	5022	0	100
GL4_1264	Gela4	2624	0	100
GL4_1265	Gela4	3230	0	100
GL4_1266	Gela4	2640	0	100
GL4_1267	Gela4	1050	0	100
GL4_1268	Gela4	21390	0	100
GL4_1269	Gela4	2290	0	100
GL4_1270	Gela4	2326	0	100
GL4_1271	Gela4	1952	0	100
GL4_1272	Gela4	3094	0	100
GL4_1273	Gela4	1588	0	100
GL4_1274	Gela4	1016	0	100
GL4_1275	Gela4	1944	0	100
GL4_1276	Gela4	634	0	100
GL4_1277	Gela4	4876	0	100
GL4_1278	Gela4	982	0	100
GL4_1279	Gela4	602	0	100
GL4_1280	Gela4	2086	0	100
GL4_1281	Gela4	1530	0	100
GL4_1282	Gela4	618	0	100
GL4_1283	Gela4	1798	0	100
GL4_1284	Gela4	3210	0	100
GL4_1285	Gela4	3350	0	100
GL4_1286	Gela4	3918	0	100
GL4_1287	Gela4	1506	0	100
GL4_1288	Gela4	5040	0	100
GL4_1289	Gela4	5928	0	100
GL4_1290	Gela4	2664	0	100
GL4_1291	Gela4	888	0	100
GL4_1292	Gela4	1572	0	100
GL4_1293	Gela4	1162	0	100
GL4_1294	Gela4	2028	0	100
GL4_1295	Gela4	3176	0	100
GL4_1296	Gela4	634	0	100
GL4_1297	Gela4	802	0	100
GL4_1298	Gela4	2884	0	100
GL4_1299	Gela4	1246	0	100
GL4_1300	Gela4	1002	0	100
GL4_1301	Gela4	1354	0	100
GL4_1302	Gela4	712	0	100
GL4_1303	Gela4	3368	0	100
GL4_1304	Gela4	1312	0	100
GL4_1305	Gela4	182	0	100
GL4_1306	Gela4	1580	0	100
GL4_1307	Gela4	2784	0	100
GL4_1308	Gela4	950	0	100
GL4_1309	Gela4	4178	0	100
GL4_1310	Gela4	216	0	100
GL4_1311	Gela4	2366	0	100
GL4_1312	Gela4	1882	0	100
GL4_1313	Gela4	4714	0	100
GL4_1314	Gela4	1306	0	100
GL4_1315	Gela4	1174	0	100
GL4_1316	Gela4	1280	0	100
GL4_1317	Gela4	332	0	100
GL4_1318	Gela4	1368	0	100
GL4_1319	Gela4	378	0	100
GL4_1320	Gela4	3052	0	100
GL4_1321	Gela4	1284	0	100
GL4_1322	Gela4	1352	0	100
GL4_1323	Gela4	1366	0	100
GL4_1324	Gela4	2236	0	100
GL4_1325	Gela4	1056	0	100
GL4_1326	Gela4	1108	0	100
GL4_1327	Gela4	3800	0	100
GL4_1328	Gela4	3100	0	100
GL4_1329	Gela4	4518	0	100
GL4_1330	Gela4	1662	0	100
GL4_1331	Gela4	1470	0	100
GL4_1332	Gela4	1068	0	100
GL4_1333	Gela4	882	0	100
GL4_1334	Gela4	1082	0	100
GL4_1335	Gela4	44	0	100
GL4_1336	Gela4	3082	0	100
GL4_1337	Gela4	2024	0	100
GL4_1338	Gela4	1228	0	100
GL4_1339	Gela4	2652	0	100
GL4_1340	Gela4	1978	0	100
GL4_1341	Gela4	4270	0	100
GL4_1342	Gela4	5138	0	100
GL4_1343	Gela4	1058	0	100
GL4_1344	Gela4	362	0	100
GL4_1345	Gela4	2502	0	100
GL4_1346	Gela4	1250	0	100
GL4_1347	Gela4	2216	0	100
GL4_1348	Gela4	604	0	100
GL4_1349	Gela4	636	0	100
GL4_1350	Gela4	1260	0	100
GL4_1351	Gela4	702	0	100
GL4_1352	Gela4	2610	0	100
GL4_1353	Gela4	3124	0	100
GL4_1354	Gela4	766	0	100
GL4_1355	Gela4	1728	0	100
GL4_1356	Gela4	1164	0	100
GL4_1357	Gela4	1032	0	100
GL4_1358	Gela4	2866	0	100
GL4_1359	Gela4	1294	0	100
GL4_1360	Gela4	4032	0	100
GL4_1361	Gela4	3974	0	100
GL4_1362	Gela4	3542	0	100
GL4_1363	Gela4	1676	0	100
GL4_1364	Gela4	1110	0	100
GL4_1365	Gela4	2800	0	100
GL4_1366	Gela4	2026	0	100
GL4_1367	Gela4	576	0	100
GL4_1368	Gela4	5600	0	100
GL4_1369	Gela4	2928	0	100
GL4_1370	Gela4	940	0	100
GL4_1371	Gela4	2050	0	100
GL4_1372	Gela4	1102	0	100
GL4_1373	Gela4	1990	0	100
GL4_1374	Gela4	1690	0	100
GL4_1375	Gela4	1050	0	100
GL4_1376	Gela4	2048	0	100
GL4_1377	Gela4	1022	0	100
GL4_1378	Gela4	6842	0	100
GL4_1379	Gela4	2522	0	100
GL4_1380	Gela4	1098	0	100
GL4_1381	Gela4	588	0	100
GL4_1382	Gela4	1002	0	100
GL4_1383	Gela4	726	0	100
GL4_1384	Gela4	2568	0	100
GL4_1385	Gela4	1974	0	100
GL4_1386	Gela4	4	0	100
GL4_1387	Gela4	1474	0	100
GL4_1388	Gela4	900	0	100
GL4_1389	Gela4	4002	0	100
GL4_1390	Gela4	6478	0	100
GL4_1391	Gela4	744	0	100
GL4_1392	Gela4	356	0	100
GL4_1393	Gela4	1314	0	100
GL4_1394	Gela4	418	0	100
GL4_1396	Gela4	480	0	100
GL4_1397	Gela4	416	0	100
GL4_1398	Gela4	1064	0	100
GL4_1399	Gela4	1636	0	100
GL4_1400	Gela4	2670	0	100
GL4_1401	Gela4	2894	0	100
GL4_1402	Gela4	1728	0	100
GL4_1403	Gela4	464	0	100
GL4_1404	Gela4	1016	0	100
GL4_1405	Gela4	386	0	100
GL4_1406	Gela4	1850	0	100
GL4_1407	Gela4	492	0	100
GL4_1408	Gela4	680	0	100
GL4_1409	Gela4	428	0	100
GL4_1410	Gela4	570	0	100
GL4_1411	Gela4	1932	0	100
GL4_1412	Gela4	1746	0	100
GL4_1413	Gela4	2340	0	100
GL4_1414	Gela4	1560	0	100
GL4_1415	Gela4	2632	0	100
GL4_1416	Gela4	958	0	100
GL4_1417	Gela4	4686	0	100
GL4_1418	Gela4	916	0	100
GL4_1419	Gela4	1946	0	100
GL4_1420	Gela4	1216	0	100
GL4_1421	Gela4	2784	0	100
GL4_1422	Gela4	2596	0	100
GL4_1423	Gela4	6316	0	100
GL4_1424	Gela4	2950	0	100
GL4_1425	Gela4	1714	0	100
GL4_1426	Gela4	1540	0	100
GL4_1427	Gela4	1310	0	100
GL4_1428	Gela4	2362	0	100
GL4_1429	Gela4	1776	0	100
GL4_1430	Gela4	2358	0	100
GL4_1431	Gela4	3750	0	100
GL4_1432	Gela4	3518	0	100
GL4_1433	Gela4	988	0	100
GL4_1434	Gela4	2120	0	100
GL4_1435	Gela4	3174	0	100
GL4_1436	Gela4	1212	0	100
GL4_1438	Gela4	2690	0	100
GL4_1439	Gela4	432	0	100
GL4_1440	Gela4	284	0	100
GL4_1441	Gela4	830	0	100
GL4_1442	Gela4	532	0	100
GL4_1443	Gela4	1060	0	100
GL4_1444	Gela4	2242	0	100
GL4_1445	Gela4	668	0	100
GL4_1446	Gela4	738	0	100
GL4_1447	Gela4	1662	0	100
GL4_1448	Gela4	2562	0	100
GL4_1449	Gela4	2106	0	100
GL4_1450	Gela4	1554	0	100
GL4_1451	Gela4	366	0	100
GL4_1452	Gela4	2798	0	100
GL4_1453	Gela4	1188	0	100
GL4_1454	Gela4	1134	0	100
GL4_1455	Gela4	1024	0	100
GL4_1456	Gela4	2574	0	100
GL4_1457	Gela4	1014	0	100
GL4_1458	Gela4	1568	0	100
GL4_1459	Gela4	762	0	100
GL4_1460	Gela4	752	0	100
GL4_1461	Gela4	1042	0	100
GL4_1462	Gela4	2174	0	100
GL4_1463	Gela4	2162	0	100
GL4_1464	Gela4	404	0	100
GL4_1465	Gela4	4022	0	100
GL4_1466	Gela4	870	0	100
GL4_1467	Gela4	2386	0	100
GL4_1468	Gela4	284	0	100
GL4_1469	Gela4	1218	0	100
GL4_1470	Gela4	924	0	100
GL4_1471	Gela4	580	0	100
GL4_1472	Gela4	562	0	100
GL4_1473	Gela4	1276	0	100
GL4_1474	Gela4	1554	0	100
GL4_1475	Gela4	482	0	100
GL4_1476	Gela4	592	0	100
GL4_1477	Gela4	928	0	100
GL4_1478	Gela4	612	0	100
GL4_1479	Gela4	1224	0	100
GL4_1480	Gela4	330	0	100
GL4_1481	Gela4	722	0	100
GL4_1482	Gela4	120	0	100
GL4_1483	Gela4	290	0	100
GL4_1484	Gela4	378	0	100
GL4_1485	Gela4	282	0	100
GL4_1486	Gela4	176	0	100
GL4_1487	Gela4	386	0	100
GL4_1488	Gela4	356	0	100
GL4_1489	Gela4	2024	0	100
GL4_1490	Gela4	200	0	100
GL4_1491	Gela4	140	0	100
GL4_1492	Gela4	502	0	100
GL4_1493	Gela4	1554	0	100
GL4_1494	Gela4	990	0	100
GL4_1495	Gela4	714	0	100
GL4_1496	Gela4	768	0	100
GL4_1497	Gela4	694	0	100
GL4_1498	Gela4	386	0	100
GL4_1499	Gela4	734	0	100
GL4_1500	Gela4	374	0	100
GL4_1501	Gela4	656	0	100
GL4_1502	Gela4	122	0	100
GL4_1503	Gela4	646	0	100
GL4_1504	Gela4	616	0	100
GL4_1505	Gela4	860	0	100
GL4_1506	Gela4	704	0	100
GL4_1507	Gela4	596	0	100
GL4_1508	Gela4	784	0	100
GL4_1509	Gela4	556	0	100
GL4_1510	Gela4	3326	0	100
GL4_1511	Gela4	302	0	100
GL4_1512	Gela4	334	0	100
GL4_1513	Gela4	572	0	100
GL4_1514	Gela4	458	0	100
GL4_1515	Gela4	634	0	100
GL4_1516	Gela4	460	0	100
GL4_1517	Gela4	858	0	100
GL4_1518	Gela4	526	0	100
GL4_1519	Gela4	508	0	100
GL4_1520	Gela4	534	0	100
GL4_1521	Gela4	696	0	100
GL4_1522	Gela4	3934	0	100
GL4_1523	Gela4	928	0	100
GL4_1524	Gela4	2190	0	100
GL4_1525	Gela4	1812	0	100
GL4_1526	Gela4	522	0	100
GL4_1527	Gela4	1536	0	100
GL4_1528	Gela4	2790	0	100
GL4_1529	Gela4	824	0	100
GL4_1530	Gela4	3926	0	100
GL4_1531	Gela4	98	0	100
GL4_1532	Gela4	1424	0	100
GL4_1534	Gela4	2790	0	100
GL4_1535	Gela4	418	0	100
GL4_1536	Gela4	1478	0	100
GL4_1537	Gela4	934	0	100
GL4_1538	Gela4	2286	0	100
GL4_1539	Gela4	3330	0	100
GL4_1540	Gela4	1686	0	100
GL4_1541	Gela4	1812	0	100
GL4_1542	Gela4	2236	0	100
GL4_1543	Gela4	1736	0	100
GL4_1544	Gela4	1948	0	100
GL4_1545	Gela4	5400	0	100
GL4_1546	Gela4	284	0	100
GL4_1547	Gela4	744	0	100
GL4_1548	Gela4	2134	0	100
GL4_1549	Gela4	1680	0	100
GL4_1550	Gela4	2466	0	100
GL4_1551	Gela4	1366	0	100
GL4_1552	Gela4	1624	0	100
GL4_1553	Gela4	696	0	100
GL4_1554	Gela4	834	0	100
GL4_1555	Gela4	2410	0	100
GL4_1556	Gela4	7284	0	100
GL4_1557	Gela4	1100	0	100
GL4_1558	Gela4	804	0	100
GL4_1559	Gela4	1650	0	100
GL4_1560	Gela4	1728	0	100
GL4_1561	Gela4	738	0	100
GL4_1562	Gela4	744	0	100
GL4_1563	Gela4	2040	0	100
GL4_1564	Gela4	1638	0	100
GL4_1565	Gela4	540	0	100
GL4_1566	Gela4	4536	0	100
GL4_1567	Gela4	2094	0	100
GL4_1568	Gela4	958	0	100
GL4_1569	Gela4	1962	0	100
GL4_1570	Gela4	626	0	100
GL4_1571	Gela4	3384	0	100
GL4_1572	Gela4	2888	0	100
GL4_1573	Gela4	2802	0	100
GL4_1574	Gela4	2122	0	100
GL4_1575	Gela4	2650	0	100
GL4_1576	Gela4	2174	0	100
GL4_1577	Gela4	2014	0	100
GL4_1578	Gela4	2668	0	100
GL4_1579	Gela4	1834	0	100
GL4_1580	Gela4	1966	0	100
GL4_1581	Gela4	1848	0	100
GL4_1582	Gela4	2614	0	100
GL4_1583	Gela4	3680	0	100
GL4_1584	Gela4	2106	0	100
GL4_1585	Gela4	2006	0	100
GL4_1586	Gela4	3234	0	100
GL4_1587	Gela4	4290	0	100
GL4_1588	Gela4	488	0	100
GL4_1589	Gela4	3708	0	100
GL4_1590	Gela4	1688	0	100
GL4_1591	Gela4	874	0	100
GL4_1592	Gela4	4766	0	100
GL4_1593	Gela4	958	0	100
GL4_1594	Gela4	3046	0	100
GL4_1595	Gela4	9234	0	100
GL4_1596	Gela4	364	0	100
GL4_1597	Gela4	2434	0	100
GL4_1598	Gela4	498	0	100
GL4_1599	Gela4	3838	0	100
GL4_1600	Gela4	3766	0	100
GL4_1601	Gela4	1284	0	100
GL4_1602	Gela4	618	0	100
GL4_1603	Gela4	1576	0	100
GL4_1604	Gela4	1054	0	100
GL4_1605	Gela4	2272	0	100
GL4_1606	Gela4	1744	0	100
GL4_1607	Gela4	402	0	100
GL4_1608	Gela4	3086	0	100
GL4_1609	Gela4	1722	0	100
GL4_1610	Gela4	3868	0	100
GL4_1611	Gela4	3568	0	100
GL4_1612	Gela4	892	0	100
GL4_1613	Gela4	768	0	100
GL4_1614	Gela4	2238	0	100
GL4_1615	Gela4	1578	0	100
GL4_1616	Gela4	786	0	100
GL4_1617	Gela4	3336	0	100
GL4_1618	Gela4	3594	0	100
GL4_1619	Gela4	3336	0	100
GL4_1620	Gela4	2242	0	100
GL4_1621	Gela4	2060	0	100
GL4_1622	Gela4	806	0	100
GL4_1623	Gela4	3578	0	100
GL4_1624	Gela4	2090	0	100
GL4_1625	Gela4	364	0	100
GL4_1627	Gela4	2130	0	100
GL4_1628	Gela4	1604	0	100
GL4_1629	Gela4	1898	0	100
GL4_1630	Gela4	1872	0	100
GL4_1631	Gela4	322	0	100
GL4_1632	Gela4	1642	0	100
GL4_1633	Gela4	708	0	100
GL4_1634	Gela4	2014	0	100
GL4_1635	Gela4	2286	0	100
GL4_1636	Gela4	994	0	100
GL4_1637	Gela4	1196	0	100
GL4_1638	Gela4	2464	0	100
GL4_1639	Gela4	1258	0	100
GL4_1640	Gela4	3262	0	100
GL4_1641	Gela4	1144	0	100
GL4_1642	Gela4	1344	0	100
GL4_1643	Gela4	1870	0	100
GL4_1644	Gela4	1834	0	100
GL4_1645	Gela4	2190	0	100
GL4_1646	Gela4	1822	0	100
GL4_1647	Gela4	3938	0	100
GL4_1648	Gela4	1916	0	100
GL4_1649	Gela4	2312	0	100
GL4_1650	Gela4	1148	0	100
GL4_1651	Gela4	1192	0	100
GL4_1652	Gela4	1468	0	100
GL4_1653	Gela4	1640	0	100
GL4_1654	Gela4	2374	0	100
GL4_1655	Gela4	1922	0	100
GL4_1656	Gela4	1626	0	100
GL4_1657	Gela4	2146	0	100
GL4_1658	Gela4	2192	0	100
GL4_1659	Gela4	2466	0	100
GL4_1660	Gela4	1978	0	100
GL4_1661	Gela4	2350	0	100
GL4_1662	Gela4	1456	0	100
GL4_1663	Gela4	1698	0	100
GL4_1664	Gela4	8196	0	100
GL4_1665	Gela4	1002	0	100
GL4_1666	Gela4	654	0	100
GL4_1667	Gela4	1936	0	100
GL4_1668	Gela4	1804	0	100
GL4_1669	Gela4	1042	0	100
GL4_1670	Gela4	670	0	100
GL4_1671	Gela4	1008	0	100
GL4_1672	Gela4	2088	0	100
GL4_1673	Gela4	1852	0	100
GL4_1674	Gela4	2908	0	100
GL4_1675	Gela4	890	0	100
GL4_1676	Gela4	2682	0	100
GL4_1677	Gela4	1630	0	100
GL4_1678	Gela4	918	0	100
GL4_1679	Gela4	5316	0	100
GL4_1680	Gela4	2688	0	100
GL4_1681	Gela4	2670	0	100
GL4_1682	Gela4	2496	0	100
GL4_1683	Gela4	7616	0	100
GL4_1684	Gela4	176	0	100
GL4_1685	Gela4	6246	0	100
GL4_1686	Gela4	7332	0	100
GL4_1687	Gela4	2766	0	100
GL4_1688	Gela4	730	0	100
GL4_1689	Gela4	2340	0	100
GL4_1690	Gela4	324	0	100
GL4_1691	Gela4	2490	0	100
GL4_1692	Gela4	5592	0	100
GL4_1693	Gela4	2152	0	100
GL4_1694	Gela4	2442	0	100
GL4_1695	Gela4	1712	0	100
GL4_1696	Gela4	1332	0	100
GL4_1697	Gela4	1434	0	100
GL4_1698	Gela4	748	0	100
GL4_1699	Gela4	424	0	100
GL4_1700	Gela4	4348	0	100
GL4_1701	Gela4	1294	0	100
GL4_1702	Gela4	492	0	100
GL4_1703	Gela4	1782	0	100
GL4_1704	Gela4	796	0	100
GL4_1705	Gela4	1654	0	100
GL4_1706	Gela4	1152	0	100
GL4_1707	Gela4	2596	0	100
GL4_1708	Gela4	1062	0	100
GL4_1709	Gela4	542	0	100
GL4_1710	Gela4	2238	0	100
GL4_1711	Gela4	676	0	100
GL4_1712	Gela4	1310	0	100
GL4_1713	Gela4	1496	0	100
GL4_1714	Gela4	3026	0	100
GL4_1715	Gela4	1822	0	100
GL4_1716	Gela4	684	0	100
GL4_1717	Gela4	4976	0	100
GL4_1718	Gela4	3886	0	100
GL4_1719	Gela4	2732	0	100
GL4_1720	Gela4	2364	0	100
GL4_1721	Gela4	3564	0	100
GL4_1722	Gela4	732	0	100
GL4_1723	Gela4	2462	0	100
GL4_1724	Gela4	1260	0	100
GL4_1725	Gela4	1412	0	100
GL4_1726	Gela4	1674	0	100
GL4_1727	Gela4	1588	0	100
GL4_1728	Gela4	1730	0	100
GL4_1729	Gela4	766	0	100
GL4_1730	Gela4	7510	0	100
GL4_1731	Gela4	906	0	100
GL4_1732	Gela4	1644	0	100
GL4_1733	Gela4	1384	0	100
GL4_1734	Gela4	1600	0	100
GL4_1735	Gela4	2702	0	100
GL4_1736	Gela4	812	0	100
GL4_1737	Gela4	942	0	100
GL4_1738	Gela4	1680	0	100
GL4_1739	Gela4	2700	0	100
GL4_1740	Gela4	316	0	100
GL4_1741	Gela4	2476	0	100
GL4_1742	Gela4	5928	0	100
GL4_1743	Gela4	2682	0	100
GL4_1744	Gela4	5454	0	100
GL4_1745	Gela4	2082	0	100
GL4_1746	Gela4	978	0	100
GL4_1747	Gela4	492	0	100
GL4_1748	Gela4	7210	0	100
GL4_1749	Gela4	2500	0	100
GL4_1750	Gela4	1566	0	100
GL4_1751	Gela4	2412	0	100
GL4_1752	Gela4	2982	0	100
GL4_1753	Gela4	1470	0	100
GL4_1754	Gela4	2538	0	100
GL4_1755	Gela4	2404	0	100
GL4_1756	Gela4	960	0	100
GL4_1757	Gela4	736	0	100
GL4_1758	Gela4	2930	0	100
GL4_1759	Gela4	1010	0	100
GL4_1760	Gela4	3806	0	100
GL4_1761	Gela4	4314	0	100
GL4_1762	Gela4	1630	0	100
GL4_1763	Gela4	1400	0	100
GL4_1764	Gela4	1654	0	100
GL4_1765	Gela4	2100	0	100
GL4_1766	Gela4	1308	0	100
GL4_1767	Gela4	810	0	100
GL4_1768	Gela4	3018	0	100
GL4_1769	Gela4	876	0	100
GL4_1770	Gela4	3174	0	100
GL4_1771	Gela4	3570	0	100
GL4_1772	Gela4	1566	0	100
GL4_1773	Gela4	712	0	100
GL4_1774	Gela4	1124	0	100
GL4_1775	Gela4	2676	0	100
GL4_1776	Gela4	1000	0	100
GL4_1777	Gela4	2144	0	100
GL4_1778	Gela4	1226	0	100
GL4_1779	Gela4	950	0	100
GL4_1780	Gela4	2370	0	100
GL4_1781	Gela4	2230	0	100
GL4_1782	Gela4	1762	0	100
GL4_1783	Gela4	1218	0	100
GL4_1784	Gela4	1690	0	100
GL4_1785	Gela4	1700	0	100
GL4_1786	Gela4	1966	0	100
GL4_1787	Gela4	2258	0	100
GL4_1788	Gela4	1802	0	100
GL4_1789	Gela4	2184	0	100
GL4_1790	Gela4	840	0	100
GL4_1791	Gela4	972	0	100
GL4_1792	Gela4	2146	0	100
GL4_1793	Gela4	3078	0	100
GL4_1794	Gela4	1614	0	100
GL4_1795	Gela4	1586	0	100
GL4_1796	Gela4	3832	0	100
GL4_1797	Gela4	1242	0	100
GL4_1798	Gela4	1840	0	100
GL4_1799	Gela4	1002	0	100
GL4_1800	Gela4	560	0	100
GL4_1801	Gela4	1782	0	100
GL4_1802	Gela4	894	0	100
GL4_1803	Gela4	302	0	100
GL4_1804	Gela4	1718	0	100
GL4_1805	Gela4	1206	0	100
GL4_1806	Gela4	2332	0	100
GL4_1807	Gela4	6214	0	100
GL4_1808	Gela4	2652	0	100
GL4_1810	Gela4	858	0	100
GL4_1812	Gela4	3126	0	100
GL4_1813	Gela4	2652	0	100
GL4_1814	Gela4	5670	0	100
GL4_1815	Gela4	3422	0	100
GL4_1816	Gela4	1828	0	100
GL4_1817	Gela4	1582	0	100
GL4_1818	Gela4	798	0	100
GL4_1819	Gela4	2580	0	100
GL4_1820	Gela4	3680	0	100
GL4_1821	Gela4	3552	0	100
GL4_1822	Gela4	1996	0	100
GL4_1823	Gela4	1696	0	100
GL4_1824	Gela4	2246	0	100
GL4_1825	Gela4	2408	0	100
GL4_1826	Gela4	642	0	100
GL4_1827	Gela4	934	0	100
GL4_1828	Gela4	1654	0	100
GL4_1829	Gela4	2686	0	100
GL4_1830	Gela4	1642	0	100
GL4_1831	Gela4	1416	0	100
GL4_1832	Gela4	2302	0	100
GL4_1833	Gela4	1848	0	100
GL4_1834	Gela4	668	0	100
GL4_1835	Gela4	3148	0	100
GL4_1836	Gela4	1794	0	100
GL4_1837	Gela4	1544	0	100
GL4_1838	Gela4	2868	0	100
GL4_1839	Gela4	1548	0	100
GL4_1840	Gela4	1770	0	100
GL4_1841	Gela4	1044	0	100
GL4_1842	Gela4	1760	0	100
GL4_1843	Gela4	1022	0	100
GL4_1844	Gela4	1068	0	100
GL4_1845	Gela4	726	0	100
GL4_1846	Gela4	1428	0	100
GL4_1847	Gela4	558	0	100
GL4_1848	Gela4	720	0	100
GL4_1849	Gela4	652	0	100
GL4_1850	Gela4	258	0	100
GL4_1851	Gela4	2864	0	100
GL4_1852	Gela4	2940	0	100
GL4_1853	Gela4	684	0	100
GL4_1854	Gela4	994	0	100
GL4_1855	Gela4	2234	0	100
GL4_1856	Gela4	1384	0	100
GL4_1857	Gela4	1230	0	100
GL4_1858	Gela4	600	0	100
GL4_1859	Gela4	1152	0	100
GL4_1860	Gela4	3690	0	100
GL4_1861	Gela4	496	0	100
GL4_1862	Gela4	310	0	100
GL4_1863	Gela4	828	0	100
GL4_1864	Gela4	1992	0	100
GL4_1865	Gela4	1068	0	100
GL4_1866	Gela4	798	0	100
GL4_1867	Gela4	842	0	100
GL4_1868	Gela4	1178	0	100
GL4_1869	Gela4	346	0	100
GL4_1870	Gela4	5934	0	100
GL4_1871	Gela4	3302	0	100
GL4_1872	Gela4	1320	0	100
GL4_1873	Gela4	1422	0	100
GL4_1874	Gela4	1146	0	100
GL4_1875	Gela4	1176	0	100
GL4_1876	Gela4	5566	0	100
GL4_1877	Gela4	1504	0	100
GL4_1878	Gela4	1632	0	100
GL4_1879	Gela4	1050	0	100
GL4_1880	Gela4	1250	0	100
GL4_1881	Gela4	828	0	100
GL4_1882	Gela4	822	0	100
GL4_1883	Gela4	1998	0	100
GL4_1884	Gela4	2062	0	100
GL4_1885	Gela4	1914	0	100
GL4_1886	Gela4	1014	0	100
GL4_1887	Gela4	816	0	100
GL4_1888	Gela4	2748	0	100
GL4_1889	Gela4	708	0	100
GL4_1890	Gela4	630	0	100
GL4_1891	Gela4	582	0	100
GL4_1892	Gela4	2694	0	100
GL4_1893	Gela4	1320	0	100
GL4_1894	Gela4	1962	0	100
GL4_1895	Gela4	6136	0	100
GL4_1896	Gela4	536	0	100
GL4_1897	Gela4	616	0	100
GL4_1898	Gela4	1362	0	100
GL4_1900	Gela4	556	0	100
GL4_1901	Gela4	2998	0	100
GL4_1902	Gela4	720	0	100
GL4_1903	Gela4	2268	0	100
GL4_1904	Gela4	2484	0	100
GL4_1905	Gela4	2034	0	100
GL4_1906	Gela4	2898	0	100
GL4_1907	Gela4	3562	0	100
GL4_1908	Gela4	130	0	100
GL4_1909	Gela4	2034	0	100
GL4_1910	Gela4	1716	0	100
GL4_1911	Gela4	2914	0	100
GL4_1912	Gela4	3436	0	100
GL4_1913	Gela4	568	0	100
GL4_1914	Gela4	540	0	100
GL4_1915	Gela4	1154	0	100
GL4_1916	Gela4	1942	0	100
GL4_1917	Gela4	4312	0	100
GL4_1918	Gela4	470	0	100
GL4_1919	Gela4	6882	0	100
GL4_1920	Gela4	2896	0	100
GL4_1921	Gela4	3666	0	100
GL4_1922	Gela4	1686	0	100
GL4_1923	Gela4	778	0	100
GL4_1924	Gela4	1948	0	100
GL4_1925	Gela4	2628	0	100
GL4_1926	Gela4	2898	0	100
GL4_1927	Gela4	1728	0	100
GL4_1928	Gela4	1964	0	100
GL4_1929	Gela4	1908	0	100
GL4_1930	Gela4	972	0	100
GL4_1931	Gela4	628	0	100
GL4_1932	Gela4	1116	0	100
GL4_1933	Gela4	1048	0	100
GL4_1935	Gela4	2130	0	100
GL4_1936	Gela4	480	0	100
GL4_1937	Gela4	2170	0	100
GL4_1938	Gela4	1840	0	100
GL4_1939	Gela4	5586	0	100
GL4_1940	Gela4	1824	0	100
GL4_1941	Gela4	820	0	100
GL4_1942	Gela4	954	0	100
GL4_1943	Gela4	866	0	100
GL4_1944	Gela4	1470	0	100
GL4_1945	Gela4	1440	0	100
GL4_1946	Gela4	1188	0	100
GL4_1947	Gela4	918	0	100
GL4_1948	Gela4	4650	0	100
GL4_1949	Gela4	1118	0	100
GL4_1950	Gela4	1428	0	100
GL4_1951	Gela4	802	0	100
GL4_1952	Gela4	1520	0	100
GL4_1953	Gela4	1222	0	100
GL4_1954	Gela4	1738	0	100
GL4_1955	Gela4	1434	0	100
GL4_1956	Gela4	3412	0	100
GL4_1957	Gela4	4498	0	100
GL4_1958	Gela4	1282	0	100
GL4_1959	Gela4	26	0	100
GL4_1960	Gela4	854	0	100
GL4_1961	Gela4	1308	0	100
GL4_1962	Gela4	2190	0	100
GL4_1963	Gela4	2862	0	100
GL4_1964	Gela4	2352	0	100
GL4_1965	Gela4	1242	0	100
GL4_1966	Gela4	2952	0	100
GL4_1967	Gela4	694	0	100
GL4_1968	Gela4	1096	0	100
GL4_1969	Gela4	2648	0	100
GL4_1970	Gela4	926	0	100
GL4_1971	Gela4	2044	0	100
GL4_1972	Gela4	950	0	100
GL4_1973	Gela4	2236	0	100
GL4_1974	Gela4	1042	0	100
GL4_1975	Gela4	2026	0	100
GL4_1976	Gela4	4392	0	100
GL4_1977	Gela4	1074	0	100
GL4_1978	Gela4	1204	0	100
GL4_1979	Gela4	1132	0	100
GL4_1980	Gela4	2010	0	100
GL4_1981	Gela4	1992	0	100
GL4_1982	Gela4	720	0	100
GL4_1983	Gela4	984	0	100
GL4_1985	Gela4	684	0	100
GL4_1986	Gela4	1388	0	100
GL4_1987	Gela4	2342	0	100
GL4_1988	Gela4	672	0	100
GL4_1989	Gela4	816	0	100
GL4_1990	Gela4	1806	0	100
GL4_1991	Gela4	752	0	100
GL4_1992	Gela4	440	0	100
GL4_1993	Gela4	2406	0	100
GL4_1994	Gela4	2570	0	100
GL4_1995	Gela4	3266	0	100
GL4_1996	Gela4	2370	0	100
GL4_1997	Gela4	1534	0	100
GL4_1998	Gela4	6550	0	100
GL4_1999	Gela4	2506	0	100
GL4_2000	Gela4	2168	0	100
GL4_2001	Gela4	326	0	100
GL4_2002	Gela4	2188	0	100
GL4_2003	Gela4	2530	0	100
GL4_2004	Gela4	1180	0	100
GL4_2005	Gela4	1066	0	100
GL4_2006	Gela4	1332	0	100
GL4_2007	Gela4	1608	0	100
GL4_2008	Gela4	940	0	100
GL4_2009	Gela4	982	0	100
GL4_2010	Gela4	2140	0	100
GL4_2011	Gela4	3736	0	100
GL4_2012	Gela4	678	0	100
GL4_2013	Gela4	2482	0	100
GL4_2014	Gela4	2588	0	100
GL4_2015	Gela4	2034	0	100
GL4_2016	Gela4	3850	0	100
GL4_2018	Gela4	1144	0	100
GL4_2019	Gela4	1374	0	100
GL4_2020	Gela4	996	0	100
GL4_2022	Gela4	1738	0	100
[truncated: 6,953 more rows]
