# Supplementary material for: Possible cross-feeding pathway of facultative methylotroph Methyloceanibacter caenitepidi Gela4 on methanotroph Methylocaldum marinum S8
Source: PLoS One. 2019 Mar 14;14(3):e0213535. doi: 10.1371/journal.pone.0213535 (PMC6417678; doi:10.1371/journal.pone.0213535)
Supplement: S4 Table — (XLSX) [file pone.0213535.s009.xlsx]

## Sheet: Sheet1
S4 Table. Summary of S3 Table.
Source_strain	Number_of_genes	Number_of_genes_with_perfect_mapping	Number_of_genes_with_imperfect_mapping	Number_of_genes_with_no_mapping
M. caenitepidi Gela4	3341	3338	0	3
M. marinum S8	5610	5582	0	28
Source_strain: Source strain of a gene
Number_of_genes: Number of genes
Number_of_genes_with_perfect_mapping: Genes whose Correct_mapping_percent is 100%
Number_of_genes_with_imperfect_mapping: Genes whose Correct_mapping_percent is below 100%
Number_of_genes_with_no_mapping: Genes with no mapping
