# Supplementary material for: Possible cross-feeding pathway of facultative methylotroph Methyloceanibacter caenitepidi Gela4 on methanotroph Methylocaldum marinum S8
Source: PLoS One. 2019 Mar 14;14(3):e0213535. doi: 10.1371/journal.pone.0213535 (PMC6417678; doi:10.1371/journal.pone.0213535)
Supplement: S6 Table — (XLSX) [file pone.0213535.s011.xlsx]

## Sheet: Sheet1
S6 Table. Transcriptomics data of M. marinum S8 grown in co-culture with M. caenitepidi Gela4 and methane.
column title			description
count_co_culture_1			Raw read count for the first replicate of co-culture (fractional counts for multi-mapping reads)
count_co_culture_2			Raw read count for the second replicate of co-culture (fractional counts for multi-mapping reads)
RPM_co_culture_1			Reads per million mapped reads for the first replicate of co-culture
RPM_co_culture_2			Reads per million mapped reads for the second replicate of co-culture
mean_RPM_co_culture			Arithmetic mean of RPM for replacetes of co-culture
RPKM_co_culture_1			RPKM for the first replicate of co-culture
RPKM_co_culture_2			RPKM for the second replicate of co-culture
mean_RPKM_co_culture			Arithmetic mean of RPKM for replicates of co-culture
gene_id	feature	start	end	gene_name	swiss_prot_accession	swiss_prot_gene_name	length	count_co_culture_1	count_co_culture_2	RPM_co_culture_1	RPM_co_culture_2	mean_RPM_co_culture	RPKM_co_culture_1	RPKM_co_culture_2	mean_RPKM_co_culture
sS8_0001	CDS	149	742	hypothetical protein	NA	NA	594	786.5	742.5	37.65	30.4875	34.0687	63.3838	51.3257	57.3547
sS8_0002	CDS	923	1381	uncharacterized protein	NA	NA	459	436	486	20.8714	19.9554	20.4134	45.4715	43.4759	44.4737
sS8_0003	CDS	1456	1797	integrase	NA	NA	342	401	410	19.196	16.8348	18.0154	56.1286	49.2246	52.6766
sS8_0004	CDS	1921	2220	hypothetical protein	NA	NA	300	245	280	11.7282	11.497	11.6126	39.094	38.3232	38.7086
sS8_0005	CDS	2312	2551	phosphatase and actin regulator	NA	NA	240	223.5	256	10.699	10.5115	10.6053	44.5792	43.7979	44.1886
sS8_0006	CDS	2997	3617	uncharacterized protein	P28671	yoxB,BSU18520	621	389	406	18.6215	16.6706	17.6461	29.9864	26.8447	28.4156
sS8_0007	CDS	3730	3975	uncharacterized protein	NA	NA	246	204	233	9.76553	9.56711	9.66632	39.6973	38.8907	39.294
sS8_0008	CDS	4318	4569	uncharacterized protein	NA	NA	252	265	286	12.6856	11.7433	12.2145	50.3397	46.6005	48.4701
sS8_0009	CDS	4665	5201	hypothetical protein	NA	NA	537	899	984	43.0354	40.4036	41.7195	80.1403	75.2395	77.6899
sS8_0010	CDS	5297	5989	uncharacterized protein	NA	NA	693	274	315	13.1164	12.9341	13.0253	18.9271	18.6639	18.7955
sS8_0011	CDS	6098	6826	uncharacterized protein	NA	NA	729	104	146	4.97851	5.99484	5.48667	6.82923	8.22338	7.5263
sS8_0012	CDS	6930	7235	hypothetical protein	NA	NA	306	290.5	305	13.9063	12.5235	13.2149	45.4455	40.9264	43.1859
sS8_0013	CDS	7248	7490	TatD-related deoxyribonuclease	NA	NA	243	36	42	1.72333	1.72454	1.72394	7.09189	7.09689	7.09439
sS8_0014	CDS	7662	8114	uncharacterized protein	NA	NA	453	107	132	5.12212	5.41999	5.27106	11.3071	11.9647	11.6359
sS8_0015	CDS	8287	8589	putative uncharacterized protein	NA	NA	303	3	0	0.143611	0	0.0718054	0.473963	0	0.236981
sS8_0016	CDS	8589	8930	transposase	P55503	NGR_a03130,y4jC	342	0	0	0	0	0	0	0	0
sS8_0017	CDS	8989	10500	uncharacterized protein	P55504	NGR_a03120,y4jD	1512	0	0	0	0	0	0	0	0
sS8_0018	CDS	10558	11016	uncharacterized protein	NA	NA	459	1164	1350	55.721	55.4318	55.5764	121.396	120.766	121.081
sS8_0019	CDS	11110	11490	hypothetical protein	NA	NA	381	1206	1281	57.7315	52.5986	55.1651	151.526	138.054	144.79
sS8_0020	CDS	11562	16436	superfamily I DNA and RNA helicase subunits-like protein	P75033	MPN_153,E07_orf1113,MP001	4875	2871	3226	137.435	132.461	134.948	28.1919	27.1716	27.6817
sS8_0021	CDS	16497	17276	uncharacterized protein	NA	NA	780	464	510	22.2118	20.9409	21.5763	28.4767	26.8473	27.662
sS8_0022	CDS	17396	17728	putative integron gene cassette protein	NA	NA	333	450	469	21.5416	19.2574	20.3995	64.6895	57.83	61.2598
sS8_0023	CDS	17747	18055	uncharacterized protein	NA	NA	309	276	305	13.2122	12.5235	12.8678	42.7579	40.529	41.6435
sS8_0024	CDS	18269	18622	uncharacterized protein	NA	NA	354	478.5	491	22.9059	20.1607	21.5333	64.706	56.9512	60.8286
sS8_0025	CDS	18877	19146	hypothetical protein	NA	NA	270	472	552	22.5948	22.6654	22.6301	83.6843	83.946	83.8152
sS8_0026	CDS	19375	20076	uncharacterized protein	NA	NA	702	981	1086	46.9607	44.5918	45.7762	66.8956	63.521	65.2083
sS8_0027	CDS	20178	20738	uncharacterized protein	NA	NA	561	1256	1378	60.125	56.5815	58.3532	107.175	100.858	104.016
sS8_0028	CDS	20735	21430	hypothetical protein	NA	NA	696	1447	1526.5	69.2683	62.6789	65.9736	99.5234	90.056	94.7897
sS8_0029	CDS	22069	22620	uncharacterized protein	NA	NA	552	1028.5	1038	49.2346	42.6209	45.9277	89.193	77.2117	83.2024
sS8_0030	CDS	22835	23050	uncharacterized protein	NA	NA	216	447	475	21.398	19.5038	20.4509	99.0648	90.2952	94.68
sS8_0031	CDS	23047	23499	uncharacterized protein	NA	NA	453	1127	1242	53.9498	50.9972	52.4735	119.094	112.577	115.836
sS8_0032	CDS	24344	24805	GCN5-related N-acetyltransferase domain protein	NA	NA	462	1943.5	2199.5	93.0358	90.3127	91.6743	201.376	195.482	198.429
sS8_0033	CDS	25264	25635	diacylglycerol kinase	P0ABN4	dgkA,SF4163,S3568	372	562	586	26.9031	24.0615	25.4823	72.3201	64.6814	68.5008
sS8_0034	CDS	25645	26688	putative uncharacterized protein	NA	NA	1044	984	1060	47.1043	43.5242	45.3143	45.1191	41.6898	43.4045
sS8_0035	CDS	26685	27209	phosphoesterase	Q57819	MJ0374	525	490	523	23.4564	21.4747	22.4655	44.6789	40.9041	42.7915
sS8_0036	CDS	27311	28351	glycosyl transferase family protein	P9WMY5	mgtA,pimB,Rv0557	1041	580	565	27.7647	23.1992	25.482	26.6712	22.2855	24.4784
sS8_0037	CDS	28308	29117	calcineurin-like phosphoesterase	NA	NA	810	178	233	8.5209	9.56711	9.04401	10.5196	11.8112	11.1654
sS8_0038	CDS	29189	29965	phospholipid/glycerol acyltransferase	Q9JU41	plsC,NMA1504	777	70	122	3.35092	5.00939	4.18015	4.31264	6.44709	5.37986
sS8_0039	CDS	29940	30731	uncharacterized protein	NA	NA	792	67	84	3.20731	3.44909	3.3282	4.04963	4.35491	4.20227
sS8_0040	CDS	31211	32119	uncharacterized protein	NA	NA	909	199	251	9.52618	10.3062	9.91619	10.4798	11.338	10.9089
sS8_0041	CDS	32735	33832	zinc-binding domain-containing protein	NA	NA	1098	489	559	23.4086	22.9529	23.1807	21.3193	20.9042	21.1118
sS8_0042	CDS	34063	34500	uncharacterized protein	NA	NA	438	178	200	8.5209	8.21211	8.36651	19.4541	18.7491	19.1016
sS8_0043	CDS	34502	34792	uncharacterized protein	NA	NA	291	66	94	3.15944	3.85969	3.50956	10.8572	13.2635	12.0604
sS8_0044	CDS	35159	36250	tryptophan 2,3-dioxygenase	B4RUH2	kynA,MADE_1006210	1092	204	284	9.76553	11.6612	10.7134	8.94279	10.6788	9.81077
sS8_0045	CDS	36421	38376	acetoacetyl-CoA synthetase	Q9Z3R3	acsA2,acsA,R00719,SMc00774	1956	364	458	17.4248	18.8057	18.1153	8.90837	9.61439	9.26138
sS8_0046	CDS	38693	39628	uncharacterized protein	NA	NA	936	678	673	32.456	27.6338	30.0449	34.6752	29.5232	32.0992
sS8_0047	CDS	39857	40981	di-haem cytochrome c peroxidase family	P14532	ccpA,PA4587	1125	1890	2026	90.4748	83.1887	86.8317	80.422	73.9455	77.1838
sS8_0048	CDS	40978	41232	DsrE family protein	P0AB54	ychN,SF1222,S1306	255	508	468	24.3181	19.2163	21.7672	95.3651	75.3582	85.3616
sS8_0049	CDS	41374	41556	uncharacterized protein	NA	NA	183	17	30	0.813794	1.23182	1.02281	4.44696	6.73124	5.5891
sS8_0050	CDS	41618	42271	maleylpyruvate isomerase	Q9KSB2	maiA,VC_1347	654	183	205	8.76026	8.41742	8.58884	13.3949	12.8707	13.1328
sS8_0051	CDS	42262	43239	fumarylacetoacetate (FAA) hydrolase	Q6GLT8	fahd2,fahd2a	978	445	457	21.3023	18.7647	20.0335	21.7815	19.1868	20.4841
sS8_0052	CDS	43242	44360	homogentisate 12-dioxygenase	Q9KSB4	VC_1345	1119	955	987	45.7161	40.5268	43.1214	40.8544	36.217	38.5357
sS8_0053	CDS	44360	45415	4-hydroxyphenylpyruvate dioxygenase	O06695	vllY,VV1_2768	1056	1253	1358	59.9814	55.7602	57.8708	56.8006	52.8033	54.8019
sS8_0054	CDS	46057	46269	xanthine dehydrogenase, small subunit	NA	NA	213	636	624	30.4455	25.6218	28.0336	142.937	120.29	131.613
sS8_0055	CDS	46187	46855	periplasmic protein TonB	Q9RMT3	tonB2,PA0197	669	1747.5	1814	83.6533	74.4839	79.0686	125.042	111.336	118.189
sS8_0056	CDS	46860	47606	MotA/TolQ/ExbB proton channel	P0C7L9	exbB,XCC0009	747	3669	3781	175.636	155.25	165.443	235.122	207.831	221.477
sS8_0057	CDS	47606	48034	putative transport-related membrane protein	P0C7M0	exbD1,XCC0010	429	2295	2330	109.862	95.6711	102.767	256.089	223.01	239.549
sS8_0058	CDS	48117	50264	TonB-dependent siderophore receptor	P81549	bfrD,vir90,BP0856	2148	8871.5	9219	424.681	378.537	401.609	197.71	176.228	186.969
sS8_0059	CDS	50328	50963	PepSY-associated TM helix domain protein	NA	NA	636	1652	1789	79.0817	73.4573	76.2695	124.342	115.499	119.921
sS8_0060	CDS	51122	52273	uncharacterized protein	NA	NA	1152	696	799	33.3177	32.8074	33.0625	28.9216	28.4786	28.7001
sS8_0061	CDS	52314	52628	sigma 54 modulation protein / S30EA ribosomal protein	NA	NA	315	399	407	19.1002	16.7116	17.9059	60.6357	53.0529	56.8443
sS8_0062	CDS	52728	53936	hypothetical protein	G5EC84	cgt-2,F20B4.6	1209	2376	2407.5	113.74	98.8533	106.297	94.0775	81.7645	87.921
sS8_0063	CDS	53965	54786	hypothetical protein	NA	NA	822	2695	2699	129.01	110.822	119.916	156.947	134.821	145.884
sS8_0064	CDS	55306	56268	cation diffusion facilitator family transporter	O07084	czcD,yrdO,BSU26650	963	1453	1439	69.5555	59.0861	64.3208	72.2279	61.3563	66.7921
sS8_0066	CDS	56813	57073	transposase and inactivated derivatives-like protein	NA	NA	261	277.5	291	13.284	11.9486	12.6163	50.8965	45.7802	48.3383
sS8_0067	CDS	57618	57836	uncharacterized protein	NA	NA	219	210	258	10.0528	10.5936	10.3232	45.903	48.3727	47.1378
sS8_0068	CDS	57874	58815	3-beta hydroxysteroid dehydrogenase/isomerase family protein	Q54L85	nsdhl,DDB_G0286833	942	1037	1031	49.6415	42.3334	45.9874	52.6979	44.94	48.8189
sS8_0069	CDS	59018	59254	uncharacterized protein	NA	NA	237	227	278	10.8665	11.4148	11.1407	45.8504	48.1639	47.0071
sS8_0070	CDS	59251	59793	transglycosylase	NA	NA	543	623	655	29.8232	26.8947	28.3589	54.923	49.5298	52.2264
sS8_0071	CDS	60209	61849	hypothetical protein	Q8PC00	XCC0955	1641	1888	1945	90.379	79.8628	85.1209	55.0756	48.6671	51.8714
sS8_0072	CDS	62300	63265	hypothetical protein	P19257	piv	966	29.97	25.88	1.43467	1.06265	1.24866	1.48517	1.10005	1.29261
sS8_0073	CDS	63750	66245	alkaline phosphatase	NA	NA	2496	1767	1749	84.5867	71.8149	78.2008	33.8889	28.772	31.3305
sS8_0074	CDS	66307	66906	uncharacterized protein	NA	NA	600	45	55	2.15416	2.25833	2.20625	3.59027	3.76388	3.67708
sS8_0075	CDS	66913	67611	uncharacterized protein	P76514	yfdR,b2361,JW2358	699	250	248	11.9676	10.183	11.0753	17.121	14.568	15.8445
sS8_0076	CDS	67939	69231	hypothetical protein	P54595	yhcK,BSU09120	1293	430	442	20.5842	18.1488	19.3665	15.9197	14.0362	14.9779
sS8_0077	CDS	69298	69870	hydrolase	P0A900	yqiA,SF3071,S3276	573	258	328	12.3505	13.4679	12.9092	21.5541	23.5041	22.5291
sS8_0078	CDS	70078	70710	hypothetical protein	NA	NA	633	320	339	15.3185	13.9195	14.619	24.1998	21.9898	23.0948
sS8_0079	CDS	70988	72151	uncharacterized protein	NA	NA	1164	647	699	30.9721	28.7013	29.8367	26.6083	24.6575	25.6329
sS8_0080	CDS	72216	73382	rtcB protein	P46850	rtcB,yhgL,b3421,JW3384	1167	622	698	29.7753	28.6603	29.2178	25.5144	24.5589	25.0367
sS8_0081	CDS	73792	75774	hypothetical protein	NA	NA	1983	1620.5	1827	77.5737	75.0176	76.2957	39.1194	37.8304	38.4749
sS8_0082	CDS	75771	77237	hypothetical protein	NA	NA	1467	1597.5	1736	76.4727	71.2811	73.8769	52.1286	48.5897	50.3592
sS8_0083	CDS	77576	79183	sigma-54 interacting protein	P38035	rtcR,yhgB,b3422,JW3385	1608	709	779	33.94	31.9862	32.9631	21.107	19.8919	20.4994
sS8_0084	CDS	79385	80938	trove domain-containing protein	Q9RUW8	rsr,DR_1262	1554	3504	3949	167.737	162.148	164.943	107.939	104.342	106.141
sS8_0085	CDS	81576	82796	rtcb protein	P46850	rtcB,yhgL,b3421,JW3384	1221	1202	1412	57.54	57.9775	57.7588	47.1253	47.4836	47.3045
sS8_0086	CDS	82844	83869	RNA-3'-phosphate cyclase RtcA	A4XRJ0	rtcA,Pmen_1191	1026	698	836	33.4134	34.3266	33.87	32.5667	33.4568	33.0117
sS8_0087	CDS	84147	84437	hypothetical protein	NA	NA	291	262	283	12.542	11.6201	12.0811	43.0997	39.9317	41.5157
sS8_0088	CDS	84469	84642	hypothetical protein	NA	NA	174	177	167	8.47303	6.85711	7.66507	48.6956	39.4087	44.0522
sS8_0089	CDS	85084	85341	hypothetical protein	NA	NA	258	418	461	20.0098	18.9289	19.4693	77.5572	73.3679	75.4626
sS8_0090	CDS	85335	85799	hypothetical protein	NA	NA	465	565	632	27.0467	25.9503	26.4985	58.1649	55.807	56.986
sS8_0091	CDS	85912	86433	hypothetical protein	NA	NA	522	657	620	31.4508	25.4575	28.4542	60.2505	48.7692	54.5099
sS8_0092	CDS	86521	86673	putative uncharacterized protein	NA	NA	153	141	147	6.74971	6.0359	6.3928	44.1157	39.4503	41.783
sS8_0093	CDS	87918	88352	transposase	P59696	tnpA1,STM0946,tnpA2,STM1957,tnpA3,STM2471,tnpA4,STM3032,tnpA5,STM3479,tnpA6,STM4311	435	571.27	612.33	27.3468	25.1426	26.2447	62.8663	57.7991	60.3327
sS8_0094	CDS	88641	88988	uncharacterized protein	NA	NA	348	364	377	17.4248	15.4798	16.4523	50.0712	44.4823	47.2767
sS8_0095	CDS	89129	91057	putative uncharacterized protein	NA	NA	1929	5345	5206.5	255.866	213.782	234.824	132.642	110.825	121.734
sS8_0096	CDS	91106	91453	uncharacterized protein	NA	NA	348	522	578	24.9883	23.733	24.3606	71.8054	68.1983	70.0018
sS8_0097	CDS	91822	93066	glycerophosphoryl diester phosphodiesterase	D4AIS9	ARB_04177	1245	257	318	12.3027	13.0573	12.68	9.88165	10.4878	10.1847
sS8_0098	CDS	93276	94529	hypothetical protein	NA	NA	1254	680	821	32.5518	33.7107	33.1312	25.9584	26.8826	26.4205
sS8_0099	CDS	94542	96413	ABC-type uncharacterized transport system	O51693	BB_0752	1872	1013	1254	48.4926	51.4899	49.9913	25.9041	27.5053	26.7047
sS8_0100	CDS	96428	97162	ABC transporter permease	NA	NA	735	332	354	15.8929	14.5354	15.2142	21.623	19.7761	20.6996
sS8_0101	CDS	97159	98097	ABC transporter ATP-binding protein	P0A9U2	ybhF,SF0744,S0785	939	713	754	34.1315	30.9597	32.5456	36.3488	32.9709	34.6598
sS8_0102	CDS	98199	98516	hypothetical protein	NA	NA	318	251	241	12.0154	9.8956	10.9555	37.7844	31.1182	34.4513
sS8_0103	CDS	98702	99712	alcohol dehydrogenase	O94564	SPBC1773.06c	1011	1053	1169	50.4074	47.9998	49.2036	49.8589	47.4775	48.6682
sS8_0104	CDS	99750	100442	intracellular protease/amidase	Q5AF03	GLX3,CaO19.251,CaO19.7882,orf19.251,orf19.7882	693	582	678	27.8605	27.8391	27.8498	40.2027	40.1718	40.1873
sS8_0105	CDS	100550	100690	multidrug resistance-associated protein	NA	NA	141	311	366.5	14.8876	15.0487	14.9682	105.586	106.728	106.157
sS8_0106	CDS	100862	101182	uncharacterized protein	NA	NA	321	132	148	6.31887	6.07696	6.19792	19.685	18.9313	19.3082
sS8_0107	CDS	101213	101476	hypothetical protein	NA	NA	264	87	99	4.16471	4.065	4.11485	15.7754	15.3977	15.5866
sS8_0108	CDS	101568	102782	oxidoreductase molybdopterin binding	Q9VWP4	CG7280	1215	1662	1716	79.5604	70.4599	75.0101	65.4818	57.9917	61.7367
sS8_0109	CDS	102779	103078	sulfite:cytochrome c oxidoreductase subunit B	NA	NA	300	252	263	12.0633	10.7989	11.4311	40.211	35.9964	38.1037
sS8_0110	CDS	103290	103472	hypothetical protein	NA	NA	183	225	194	10.7708	7.96575	9.36828	58.8569	43.5287	51.1928
sS8_0111	CDS	103435	103893	hypothetical protein	NA	NA	459	701	756	33.557	31.0418	32.2994	73.109	67.6292	70.3691
sS8_0112	CDS	104066	105430	uncharacterized protein	P45336	qseC,HI_1707	1365	1643	1850	78.6508	75.962	77.3064	57.6197	55.6498	56.6347
sS8_0113	CDS	105423	106094	two component transcriptional regulator	Q70FH0	pmrA,W5S_4173	672	854	942	40.8812	38.679	39.7801	60.8351	57.5581	59.1966
sS8_0114	CDS	106246	107625	uncharacterized protein	NA	NA	1380	2248	2339	107.612	96.0407	101.826	77.9799	69.5947	73.7873
sS8_0115	CDS	107627	107839	hypothetical protein	NA	NA	213	146	144	6.98906	5.91272	6.45089	32.8125	27.7593	30.2859
sS8_0116	CDS	107878	108525	carbonic anhydrase	Q5BCC5	AN1805	648	1263	1216	60.4601	49.9296	55.1949	93.3027	77.0519	85.1773
sS8_0117	CDS	108961	110358	putative membrane-bound ClpP-class protease associated with aq_911	O59179	PH1510	1398	2790	2976	133.558	122.196	127.877	95.5351	87.4079	91.4715
sS8_0118	CDS	110355	111116	membrane protease subunit, stomatin/prohibitin homolog protein	O28852	AF_1420	762	1375	1548	65.8216	63.5617	64.6917	86.38	83.4144	84.8972
sS8_0119	CDS	111302	111601	uncharacterized protein	NA	NA	300	1291	1408.5	61.8005	57.8338	59.8171	206.002	192.779	199.39
sS8_0120	CDS	111855	112478	putative membrane protein	NA	NA	624	2537	2537	121.447	104.171	112.809	194.626	166.94	180.783
sS8_0121	CDS	112574	112810	hypothetical protein	NA	NA	237	107	112	5.12212	4.59878	4.86045	21.6123	19.4041	20.5082
sS8_0122	CDS	112886	113188	uncharacterized protein	NA	NA	303	0	0	0	0	0	0	0	0
sS8_0123	CDS	113188	113529	IS66 Orf2 family protein	P55503	NGR_a03130,y4jC	342	11.33	20.67	0.54237	0.848722	0.695546	1.58588	2.48164	2.03376
sS8_0124	CDS	113588	115099	uncharacterized protein	P55504	NGR_a03120,y4jD	1512	205.17	186.83	9.82154	7.67134	8.74644	6.49573	5.07364	5.78468
sS8_0125	CDS	115157	116635	putative uncharacterized protein	Q9I310	PA1727	1479	782	795	37.4345	32.6431	35.0388	25.3107	22.0711	23.6909
sS8_0126	CDS	116578	117255	putative diguanylate cyclase/phosphodiesterase (GGDEF & EAL domains) with PAS/PAC sensor(S) and response regulator	Q8XBS3	qseB,Z4377,ECs3907	678	973	1037	46.5778	42.5798	44.5788	68.6988	62.8021	65.7504
sS8_0127	CDS	117995	119320	uncharacterized protein	NA	NA	1326	1184	1395	56.6784	57.2795	56.9789	42.7439	43.1972	42.9705
sS8_0129	CDS	119791	120303	phosphatidylglycerophosphatase A	P18200	pgpA,yajN,b0418,JW0408	513	652	697	31.2114	28.6192	29.9153	60.8409	55.7879	58.3144
sS8_0130	CDS	120296	121258	thiamine-monophosphate kinase	Q8XE87	thiL,Z0519,ECs0470	963	1006	1036	48.1575	42.5387	45.3481	50.0078	44.1731	47.0905
sS8_0131	CDS	121294	121890	N utilization substance protein B homolog	Q607V0	nusB,MCA1654	597	682	692	32.6475	28.4139	30.5307	54.686	47.5945	51.1402
sS8_0132	CDS	121887	122366	6,7-dimethyl-8-ribityllumazine synthase	Q889Q6	ribH1,ribH-1,PSPTO_0693	480	597	632	28.5785	25.9503	27.2644	59.5386	54.0631	56.8008
sS8_0133	CDS	122388	123491	3,4-dihydroxy-2-butanone 4-phosphate synthase	Q02008	ribB	1104	1217	1245	58.2581	51.1204	54.6892	52.77	46.3047	49.5374
sS8_0134	CDS	123494	124150	riboflavin synthase subunit alpha	P51961	ribE,ribI	657	621	641	29.7274	26.3198	28.0236	45.2472	40.0606	42.6539
sS8_0135	CDS	124178	125278	riboflavin biosynthesis protein RibD	P25539	ribD,ribG,ybaE,b0414,JW0404	1101	1727	1679	82.6719	68.9407	75.8063	75.088	62.6164	68.8522
sS8_0136	CDS	125295	125804	transcriptional regulator NrdR	Q607U5	nrdR,MCA1659	510	1527	1758	73.0979	72.1845	72.6412	143.329	141.538	142.434
sS8_0137	CDS	125872	127128	glycine/serine hydroxymethyltransferase	Q607U4	glyA,MCA1660	1257	5676.5	5689	271.735	233.594	252.665	216.178	185.834	201.006
sS8_0138	CDS	127285	128334	hypothetical protein	P0AFN5	pspC,SF1311,S1393	1050	1840	1920	88.0813	78.8363	83.4588	83.8869	75.0822	79.4845
sS8_0139	CDS	128507	129838	protein serine/threonine phosphatase	P37979	icfG,slr1860	1332	2393.5	2521	114.577	103.514	109.046	86.0191	77.713	81.866
sS8_0140	CDS	129994	130983	glycerophosphoryl diester phosphodiesterase	Q9SD81	GDPD6,At5g08030,F13G24.230	990	3652.5	3795.5	174.846	155.845	165.346	176.612	157.42	167.016
sS8_0141	CDS	131096	131278	uncharacterized protein	NA	NA	183	3704	4101	177.311	168.389	172.85	968.915	920.16	944.538
sS8_0142	CDS	131603	132568	transposase, IS116/IS110/IS902 family	P19257	piv	966	840.04	921.3	40.2129	37.8291	39.021	41.6283	39.1606	40.3944
sS8_0143	CDS	132719	133060	hypothetical protein	NA	NA	342	176.78	199.05	8.4625	8.1731	8.3178	24.7442	23.898	24.3211
sS8_0144	CDS	133346	134578	amidohydrolase	NA	NA	1233	367	400	17.5684	16.4242	16.9963	14.2485	13.3205	13.7845
sS8_0145	CDS	134693	137146	TonB-dependent siderophore receptor subfamily	P06971	fhuA,tonA,b0150,JW0146	2454	1462	1629	69.9863	66.8877	68.437	28.5193	27.2566	27.8879
sS8_0146	CDS	137473	137649	hypothetical protein	NA	NA	177	66	63	3.15944	2.58682	2.87313	17.8499	14.6148	16.2324
sS8_0147	CDS	137607	139730	ABC transporter, ATP-binding protein	Q7NZU6	msbA,CV_0825	2124	620	693	29.6796	28.455	29.0673	13.9734	13.3969	13.6852
sS8_0148	CDS	139727	140905	NB-ARC and TPR repeat-containing protein	Q7TNH6	Nphp3,Kiaa2000	1179	865	966	41.4078	39.6645	40.5361	35.1211	33.6425	34.3818
sS8_0149	CDS	141153	143903	uncharacterized protein	P10089	hlyB	2751	1241	1411	59.407	57.9365	58.6717	21.5947	21.0601	21.3274
sS8_0150	CDS	144341	145291	uncharacterized protein	NA	NA	951	1199.54	1263.14	57.4223	51.8652	54.6438	60.3809	54.5376	57.4593
sS8_0151	CDS	145517	145882	transposase, IS200 family	P59696	tnpA1,STM0946,tnpA2,STM1957,tnpA3,STM2471,tnpA4,STM3032,tnpA5,STM3479,tnpA6,STM4311	366	81.7	90.4	3.911	3.71187	3.81144	10.6858	10.1417	10.4138
sS8_0152	CDS	145946	147172	DNA (cytosine-5-)-methyltransferase	P76102	insQ,tnpB,ydcM,b1432,JW5228	1227	2032.57	2131.72	97.2996	87.5296	92.4146	79.2988	71.3363	75.3175
sS8_0153	CDS	147157	147402	cytochrome P450	NA	NA	246	257.33	278.17	12.3185	11.4218	11.8701	50.075	46.4301	48.2526
sS8_0154	CDS	147479	147913	transposase IS200-family protein	P59696	tnpA1,STM0946,tnpA2,STM1957,tnpA3,STM2471,tnpA4,STM3032,tnpA5,STM3479,tnpA6,STM4311	435	641.97	740.32	30.7313	30.398	30.5646	70.6466	69.8804	70.2635
sS8_0155	CDS	148240	148488	uncharacterized protein	NA	NA	249	5063	5425	242.367	222.754	232.56	973.362	894.593	933.977
sS8_0156	CDS	148519	149637	HlyD family secretion protein	P09986	hlyD	1119	1065	1105	50.9818	45.3719	48.1769	45.5602	40.5468	43.0535
sS8_0157	CDS	150120	151082	putative FecR-like transmembrane sensor	P23485	fecR,b4292,JW4252	963	256	243	12.2548	9.97772	11.1163	12.7256	10.3611	11.5434
sS8_0158	CDS	151157	151678	FecI-like sigma-24 factor	P9WGG7	sigE,Rv1221	522	79	97	3.78175	3.98287	3.88231	7.24473	7.63003	7.43738
sS8_0159	CDS	152208	152423	hypothetical protein	NA	NA	216	39	79	1.86694	3.24378	2.55536	8.64324	15.0175	11.8304
sS8_0160	CDS	152609	153697	ISMca1, transposase	NA	NA	1089	275.07	323.43	13.1677	13.2802	13.2239	12.0915	12.1949	12.1432
sS8_0161	CDS	153920	154399	hypothetical protein	NA	NA	480	82	92	3.92536	3.77757	3.85147	8.17783	7.86994	8.02389
sS8_0162	CDS	154555	155814	propeptide pepSY amd peptidase M4	NA	NA	1260	189	237	9.04748	9.73135	9.38942	7.18054	7.7233	7.45192
sS8_0163	CDS	155830	158301	TonB-dependent receptor protein	Q47162	fct,Dda3937_03042	2472	432	541	20.6799	22.2138	21.4469	8.36568	8.98615	8.67591
sS8_0164	CDS	158663	158944	predicted protein	Q82S91	smbP,NE2461	282	5125	5125	245.335	210.435	227.885	869.982	746.225	808.104
sS8_0165	CDS	159026	160081	anti-FecI sigma factor, FecR	P23485	fecR,b4292,JW4252	1056	770	782.5	36.8601	32.1299	34.495	34.9054	30.426	32.6657
sS8_0166	CDS	160109	160582	RNA polymerase sigma factor	P23484	fecI,b4293,JW4253	474	105	107	5.02638	4.39348	4.70993	10.6042	9.26895	9.93656
sS8_0167	CDS	161139	162323	putative ABC transmembrane permease component transport system protein	P46904	natB,BSU02760	1185	197	259	9.43044	10.6347	10.0326	7.95818	8.97442	8.4663
sS8_0168	CDS	162320	163066	sodium ABC transporter ATP-binding protein	P46903	natA,BSU02750	747	91	115	4.35619	4.72196	4.53908	5.83158	6.32124	6.07641
sS8_0169	CDS	163077	164582	hydrolase precursor	P65824	Mb2248c	1506	320	398	15.3185	16.3421	15.8303	10.1716	10.8513	10.5115
sS8_0170	CDS	164847	165194	putative iron-regulated membrane protein	NA	NA	348	80	144	3.82962	5.91272	4.87117	11.0047	16.9906	13.9976
sS8_0171	CDS	165182	165919	TonB-dependent siderophore receptor	P25184	pupA	738	118	141	5.64869	5.78954	5.71911	7.65405	7.8449	7.74948
sS8_0172	CDS	166218	167201	transposase	P37415	PSLT051	984	1619	1898	77.5019	77.9329	77.7174	78.7621	79.2001	78.9811
sS8_0173	CDS	167283	168272	protein FecR	P23485	fecR,b4292,JW4252	990	1157	1171	55.3859	48.0819	51.7339	55.9453	48.5676	52.2565
sS8_0174	CDS	168319	168729	ECF subfamily RNA polymerase sigma-24 subunit	P23484	fecI,b4293,JW4253	411	466.75	495.23	22.3434	20.3344	21.3389	54.3636	49.4755	51.9195
sS8_0175	CDS	168829	169263	transposase	P59696	tnpA1,STM0946,tnpA2,STM1957,tnpA3,STM2471,tnpA4,STM3032,tnpA5,STM3479,tnpA6,STM4311	435	569.67	609.73	27.2702	25.0359	26.1531	62.6902	57.5537	60.122
sS8_0176	CDS	169907	171037	hypothetical protein	NA	NA	1131	323	412	15.4621	16.917	16.1895	13.6712	14.9575	14.3143
sS8_0177	CDS	171201	173717	hypothetical protein	P25184	pupA	2517	294	439	14.0739	18.0256	16.0497	5.59152	7.16154	6.37653
sS8_0178	CDS	174039	175100	sigma factor regulatory protein, FecR/PupR family	P23485	fecR,b4292,JW4252	1062	641	627	30.6848	25.745	28.2149	28.8934	24.242	26.5677
sS8_0179	CDS	175428	175934	ECF subfamily RNA polymerase sigma factor	P23484	fecI,b4293,JW4253	507	217	291	10.3878	11.9486	11.1682	20.4888	23.5673	22.0281
sS8_0180	CDS	176285	176473	keratin, type II cytoskeletal 80	NA	NA	189	33	56	1.57972	2.29939	1.93955	8.3583	12.1661	10.2622
sS8_0181	CDS	176743	177150	putative uncharacterized protein	P04369	MCA2618	408	149	186	7.13267	7.63726	7.38497	17.482	18.7188	18.1004
sS8_0182	CDS	177204	178433	BNR repeat protein	NA	NA	1230	175	219	8.37729	8.99226	8.68478	6.81081	7.31078	7.0608
sS8_0183	CDS	179083	180297	PepSY-associated TM helix family	NA	NA	1215	120	184.5	5.74443	7.57567	6.66005	4.72793	6.23512	5.48152
sS8_0184	CDS	180526	182949	ferrichrysobactin receptor	Q47162	fct,Dda3937_03042	2424	330	417	15.7972	17.1223	16.4597	6.51699	7.06364	6.79031
sS8_0185	CDS	183717	184757	anti-FecI sigma factor, FecR	P23485	fecR,b4292,JW4252	1041	227	231	10.8665	9.48499	10.1758	10.4386	9.11142	9.77499
sS8_0186	CDS	184827	185351	RNA polymerase, sigma-24 subunit, ECF subfamily	P37978	cnrH,Rmet_6207,RMe0086	525	66	83	3.15944	3.40803	3.28373	6.01797	6.49148	6.25473
sS8_0187	CDS	185494	186720	PepSY-associated TM helix domain-containing protein	NA	NA	1227	193	231	9.23896	9.48499	9.36197	7.52971	7.73023	7.62997
sS8_0188	CDS	187291	189738	TonB-dependent receptor protein	P76115	yncD,b1451,JW1446	2448	784	906	37.5303	37.2009	37.3656	15.331	15.1964	15.2637
sS8_0189	CDS	189965	190978	Fe2+-dicitrate sensor, membrane component	P23485	fecR,b4292,JW4252	1014	271	292	12.9728	11.9897	12.4813	12.7937	11.8241	12.3089
sS8_0190	CDS	191118	191642	RNA polymerase, sigma-24 subunit, ECF subfamily	P23484	fecI,b4293,JW4253	525	57	76	2.7286	3.1206	2.9246	5.19734	5.94401	5.57067
sS8_0191	CDS	192370	192630	hypothetical protein	NA	NA	261	72	89	3.44666	3.65439	3.55052	13.2056	14.0015	13.6035
sS8_0192	CDS	192738	193091	uncharacterized protein	NA	NA	354	95	117	4.54767	4.80409	4.67588	12.8465	13.5709	13.2087
sS8_0193	CDS	194196	195935	uncharacterized protein	P23482	hyfB,yffF,b2482,JW2467	1740	263	297	12.5899	12.195	12.3924	7.23556	7.00861	7.12209
sS8_0194	CDS	195950	197443	NADH-Ubiquinone/plastoquinone (complex I), domain protein	B1I6I5	nuoN,Daud_2161	1494	246	291	11.7761	11.9486	11.8624	7.88225	7.99774	7.94
sS8_0195	CDS	197440	198936	NADH/Ubiquinone/plastoquinone	B1I6I5	nuoN,Daud_2161	1497	152	215	7.27628	8.82802	8.05215	4.86057	5.89714	5.37886
sS8_0196	CDS	198933	199250	uncharacterized protein	NA	NA	318	36	50	1.72333	2.05303	1.88818	5.41927	6.45606	5.93767
sS8_0197	CDS	199247	199984	uncharacterized protein	Q52978	phaAB,phaA,phaA1,phaB,R02910,SMc03179	738	97	108	4.64341	4.43454	4.53898	6.29189	6.00886	6.15038
sS8_0198	CDS	199981	200250	uncharacterized protein	NA	NA	270	25	27	1.19676	1.10864	1.1527	4.43243	4.10606	4.26924
sS8_0199	CDS	200250	200573	multisubunit sodium/proton antiporter, MrpG subunit	O58672	PH0944	324	34	54	1.62759	2.21727	1.92243	5.02342	6.84343	5.93342
sS8_0200	CDS	200570	200845	multisubunit sodium/proton antiporter subunit MrpF	NA	NA	276	37	47	1.7712	1.92985	1.85052	6.41739	6.9922	6.70479
sS8_0201	CDS	200838	201359	cation antiporter	NA	NA	522	524.5	605	25.1079	24.8416	24.9748	48.0995	47.5893	47.8444
sS8_0202	CDS	201858	202463	NTP pyrophosphohydrolase MutT family	A7ML00	nudK,ESA_00783	606	1104	1169	52.8488	47.9998	50.4243	87.2092	79.2076	83.2084
sS8_0203	CDS	202460	204193	putative NAD(+) synthetase	P74292	nadE,slr1691	1734	1885	1993	90.2354	81.8337	86.0346	52.0389	47.1936	49.6162
sS8_0204	CDS	204200	205504	nicotinate phosphoribosyltransferase	Q9PED1	pncB,XF_1097	1305	1240	1267	59.3591	52.0237	55.6914	45.4859	39.8649	42.6754
sS8_0205	CDS	205516	206157	isochorismatase hydrolase	Q9USS0	pnc1,SPBC365.20c	642	895	867	42.8439	35.5995	39.2217	66.735	55.4509	61.093
sS8_0206	CDS	206269	206850	nicotinate-nucleotide adenylyltransferase	B3QYZ5	nadD,Ctha_1225	582	338	381	16.1801	15.6441	15.9121	27.8009	26.8799	27.3404
sS8_0207	CDS	206843	207514	uncharacterized protein	Q58549	nudF,MJ1149	672	505	511	24.1745	20.9819	22.5782	35.9739	31.2231	33.5985
sS8_0208	CDS	207579	207839	hypothetical protein	NA	NA	261	92	116	4.40406	4.76303	4.58354	16.8738	18.2491	17.5615
sS8_0209	CDS	207850	209742	hypothetical protein	Q52118		1893	486	607	23.2649	24.9238	24.0944	12.29	13.1663	12.7281
sS8_0210	CDS	210232	212232	putative multicopper oxidases	Q53692	phsA	2001	3663.5	3961	175.373	162.641	169.007	87.6425	81.2798	84.4612
sS8_0211	CDS	212332	213489	uncharacterized protein	P0A5D4	Mb0898c	1158	832	929	39.8281	38.1453	38.9867	34.3938	32.9406	33.6672
sS8_0212	CDS	213719	214003	putative formaldehyde dehydrogenase	NA	NA	285	607	616	29.0572	25.2933	27.1753	101.955	88.7484	95.3518
sS8_0213	CDS	214449	215810	stress protein	Q52357	terD	1362	1791	1844	85.7356	75.7157	80.7256	62.9483	55.5915	59.2699
sS8_0214	CDS	215927	216562	von Willebrand factor, type A	P76396	yegL,b2073,JW2058	636	439	466	21.015	19.1342	20.0746	33.0425	30.0853	31.5639
sS8_0215	CDS	216954	218000	uncharacterized protein	P76396	yegL,b2073,JW2058	1047	346	349	16.5631	14.3301	15.4466	15.8196	13.6869	14.7532
sS8_0216	CDS	218005	219246	uncharacterized protein	NA	NA	1242	280	351	13.4037	14.4123	13.908	10.792	11.6041	11.198
sS8_0217	CDS	219265	220764	serine/threonine protein kinase	NA	NA	1500	410	552	19.6268	22.6654	21.1461	13.0845	15.1103	14.0974
sS8_0218	CDS	221112	221486	uncharacterized protein	NA	NA	375	87	108	4.16471	4.43454	4.29963	11.1059	11.8254	11.4657
sS8_0219	CDS	221488	221856	uncharacterized protein	NA	NA	369	139.91	178.99	6.69753	7.34943	7.02348	18.1505	19.9172	19.0338
sS8_0220	CDS	221975	222451	uncharacterized protein	NA	NA	477	296.2	329.58	14.1792	13.5327	13.856	29.7257	28.3705	29.0481
sS8_0221	CDS	222448	222861	uncharacterized protein	NA	NA	414	200.63	207.37	9.60421	8.51473	9.05947	23.1986	20.567	21.8828
sS8_0222	CDS	222909	223076	uncharacterized protein	NA	NA	168	33	48	1.57972	1.97091	1.77531	9.40309	11.7316	10.5673
sS8_0223	CDS	223179	223727	uncharacterized protein	NA	NA	549	214	252	10.2442	10.3473	10.2957	18.6598	18.8475	18.7536
sS8_0224	CDS	223727	224749	uncharacterized protein	NA	NA	1023	548	661	26.2329	27.141	26.687	25.6431	26.5308	26.087
sS8_0225	CDS	224811	225188	hypothetical protein	NA	NA	378	173	222	8.28155	9.11544	8.6985	21.9089	24.1149	23.0119
sS8_0226	CDS	225169	225675	uncharacterized protein	NA	NA	507	259.42	287.78	12.4185	11.8164	12.1175	24.4941	23.3065	23.9003
sS8_0227	CDS	225742	225987	uncharacterized protein	NA	NA	246	217	264.5	10.3878	10.8605	10.6242	42.227	44.1484	43.1877
sS8_0228	CDS	226235	226573	uncharacterized protein	NA	NA	339	297.21	316.75	14.2275	13.0059	13.6167	41.9691	38.3656	40.1673
sS8_0229	CDS	226722	227114	uncharacterized protein	NA	NA	393	208	219	9.95701	8.99226	9.47464	25.3359	22.8811	24.1085
sS8_0230	CDS	227117	227575	uncharacterized protein	NA	NA	459	436	436	20.8714	17.9024	19.3869	45.4715	39.0031	42.2373
sS8_0231	CDS	228259	229530	transposase	Q46731	tnpA,tnp	1272	1364.64	1429.76	65.3257	58.7067	62.0162	51.3567	46.1531	48.7549
sS8_0232	CDS	229755	230165	activator of Hsp90 ATPase 1 family protein	NA	NA	411	261	288	12.4941	11.8254	12.1598	30.3994	28.7724	29.5859
sS8_0233	CDS	230243	231376	class V aminotransferase	P31029	AGXT,AGT1	1134	1603	1618	76.736	66.436	71.586	67.6684	58.5855	63.127
sS8_0234	CDS	231635	233050	iron-sulfur-dependent L-serine dehydratase	O86564	sdaA,SCO5469,SC2A11.03c	1416	2696	2898.5	129.058	119.014	124.036	91.1428	84.0495	87.5961
sS8_0235	CDS	234012	234218	hypothetical protein	NA	NA	207	420	448	20.1055	18.3951	19.2503	97.128	88.8654	92.9967
sS8_0236	CDS	234161	234538	hypothetical protein	NA	NA	378	334	349	15.9887	14.3301	15.1594	42.2981	37.9104	40.1042
sS8_0237	CDS	235129	235335	hypothetical protein	NA	NA	207	1217	1366	58.2581	56.0887	57.1734	281.44	270.96	276.2
sS8_0238	CDS	236899	237993	triosephosphate isomerase	B0K880	tpiA,Teth39_0733	1095	9886	9731.5	473.245	399.581	436.413	432.188	364.914	398.551
sS8_0239	CDS	238538	239272	strongly similar to SAM-dependent methyltransferase YecO	Q605H3	cmoA,MCA2311	735	563	575	26.951	23.6098	25.2804	36.668	32.1222	34.3951
sS8_0240	CDS	239269	240198	uncharacterized protein	NA	NA	930	845	955	40.4504	39.2128	39.8316	43.495	42.1643	42.8297
sS8_0241	CDS	240673	241731	uncharacterized protein	NA	NA	1059	1509	1681	72.2362	69.0228	70.6295	68.2117	65.1773	66.6945
sS8_0242	CDS	242350	242985	Stf0 sulfotransferase	P52994	nodH	636	89	140	4.26045	5.74848	5.00447	6.69882	9.03849	7.86866
sS8_0243	CDS	242993	244090	glycosyl transferase group 1	Q65CC7	kanE	1098	216	262	10.34	10.7579	10.5489	9.4171	9.79769	9.6074
sS8_0244	CDS	244954	245373	hypothetical protein	NA	NA	420	92	95	4.40406	3.90075	4.15241	10.4859	9.28751	9.88669
sS8_0245	CDS	245548	246705	glycosyl transferase family 2	Q8XAR5	pgaC,Z1524,ECs1268	1158	234	268	11.2016	11.0042	11.1029	9.67326	9.50279	9.58803
sS8_0246	CDS	246702	246917	hypothetical protein	NA	NA	216	25	35	1.19676	1.43712	1.31694	5.54054	6.65333	6.09694
sS8_0247	CDS	246911	247324	uncharacterized protein	NA	NA	414	233.83	275.46	11.1935	11.3105	11.252	27.0374	27.3202	27.1788
sS8_0248	CDS	247321	247797	uncharacterized protein	NA	NA	477	772.45	866.54	36.9774	35.5806	36.279	77.5207	74.5925	76.0566
sS8_0249	CDS	247938	248168	uncharacterized protein	P67102	NMA0882	231	103	134	4.93064	5.50212	5.21638	21.3447	23.8187	22.5817
sS8_0250	CDS	248505	249014	uncharacterized protein	NA	NA	510	163	206	7.80285	8.45848	8.13066	15.2997	16.5852	15.9425
sS8_0251	CDS	249002	249364	putative uncharacterized protein	NA	NA	363	112	128	5.36147	5.25575	5.30861	14.7699	14.4787	14.6243
sS8_0252	CDS	249531	249734	4-oxalocrotonate tautomerase family enzyme	P45418	Dda3937_02002	204	76	85	3.63814	3.49015	3.56414	17.834	17.1086	17.4713
sS8_0253	CDS	250164	250730	serine acetyltransferase	P74089	cysE,slr1348	567	194	234	9.28683	9.60817	9.4475	16.3789	16.9456	16.6623
sS8_0254	CDS	251104	251286	uncharacterized protein	NA	NA	183	61	54	2.92009	2.21727	2.56868	15.9568	12.1162	14.0365
sS8_0255	CDS	251535	252680	uncharacterized protein	Q5JHC1	asnS,TK0759	1146	233.67	347.12	11.1858	14.2529	12.7194	9.76077	12.4371	11.0989
sS8_0256	CDS	252768	253856	ISMca1, transposase	NA	NA	1089	880.21	961.74	42.1359	39.4896	40.8127	38.6923	36.2622	37.4773
sS8_0257	CDS	254205	255236	uncharacterized protein	NA	NA	1032	331	380	15.8451	15.603	15.724	15.3537	15.1192	15.2365
sS8_0258	CDS	255534	256766	uncharacterized protein	NA	NA	1233	359	433	17.1854	17.7792	17.4823	13.9379	14.4195	14.1787
sS8_0259	CDS	256776	257465	hypothetical protein	NA	NA	690	207	255	9.90914	10.4704	10.1898	14.3611	15.1746	14.7678
sS8_0260	CDS	257720	259117	hypothetical protein	NA	NA	1398	565	631.5	27.0467	25.9297	26.4882	19.3467	18.5477	18.9472
sS8_0261	CDS	259104	259979	hypothetical protein	NA	NA	876	195	222	9.3347	9.11544	9.22507	10.656	10.4058	10.5309
sS8_0262	CDS	260521	260868	hypothetical protein	NA	NA	348	151	169	7.22841	6.93923	7.08382	20.7713	19.9403	20.3558
sS8_0263	CDS	260989	261228	putative platelet binding protein GspB	NA	NA	240	58	74	2.77647	3.03848	2.90748	11.5686	12.6603	12.1145
sS8_0264	CDS	261237	261470	hypothetical protein	NA	NA	234	35	46	1.67546	1.88879	1.78212	7.16008	8.07173	7.61591
sS8_0265	CDS	261479	261823	ferredoxin 2fe-2s protein	P07324		345	185	208	8.856	8.5406	8.6983	25.6696	24.7554	25.2125
sS8_0266	CDS	261968	263425	cysteine desulfurase	Q9K7A0	csd,BH3469	1458	770	833	36.8601	34.2034	35.5318	25.2813	23.4592	24.3702
sS8_0267	CDS	263436	264641	major facilitator superfamily MFS	P39381	yjiJ,b4332,JW4295	1206	309	350	14.7919	14.3712	14.5816	12.2653	11.9164	12.0908
sS8_0268	CDS	266423	267202	haloacetate dehalogenase	Q01399	dehH2	780	934	1097	44.7108	45.0434	44.8771	57.3216	57.748	57.5348
sS8_0269	CDS	267408	268841	lipopolysaccharide biosynthesis	NA	NA	1434	599	711	28.6743	29.1941	28.9342	19.996	20.3585	20.1772
sS8_0270	CDS	268873	270387	hypothetical protein	NA	NA	1515	494	541	23.6479	22.2138	22.9308	15.6092	14.6626	15.1359
sS8_0271	CDS	270433	271125	undecaprenyl-phosphate galactose phosphotransferase	Q04664	cpsE,gbs1244	693	389	408	18.6215	16.7527	17.6871	26.8709	24.1742	25.5225
sS8_0272	CDS	271122	271994	hypothetical protein	NA	NA	873	423	428	20.2491	17.5739	18.9115	23.1949	20.1305	21.6627
sS8_0273	CDS	272137	272439	hypothetical protein	NA	NA	303	484	562	23.1692	23.076	23.1226	76.466	76.1585	76.3123
sS8_0274	CDS	273073	274518	polysaccharide biosynthesis protein	P33699	exoT,RB1074,SMb20950	1446	3253	3499	155.722	143.671	149.696	107.692	99.3575	103.524
sS8_0275	CDS	274624	275361	uncharacterized protein	P0A930	wza,b2062,JW2047	738	985	1104	47.1522	45.3309	46.2415	63.8919	61.4239	62.6579
sS8_0276	CDS	275483	276595	uncharacterized protein	NA	NA	1113	641	659	30.6848	27.0589	28.8719	27.5695	24.3117	25.9406
sS8_0277	CDS	277458	277649	hypothetical protein	NA	NA	192	171	200	8.18581	8.21211	8.19896	42.6344	42.7714	42.7029
sS8_0278	CDS	277839	279134	group 1 glycosyl transferase	D4GU66	agl5,HVO_2053,C498_05553	1296	300	348	14.3611	14.2891	14.3251	11.0811	11.0255	11.0533
sS8_0279	CDS	279131	280279	putative uncharacterized protein	NA	NA	1149	275	316	13.1643	12.9751	13.0697	11.4572	11.2925	11.3749
sS8_0280	CDS	280260	281420	putative glycosyltransferase	Q81ST7	bshA,BA_1558,BAS1445,GBAA_1558,BF27_423,TM00_07900	1161	252	315	12.0633	12.9341	12.4987	10.3904	11.1405	10.7655
sS8_0281	CDS	281445	282359	polysaccharide deacetylase	Q5HKP8	icaB,SERP2295	915	718.5	775	34.3948	31.8219	33.1084	37.5899	34.7781	36.184
sS8_0282	CDS	282793	283290	ISMca1, transposase	NA	NA	498	187.13	206.58	8.95796	8.48229	8.72013	17.9879	17.0327	17.5103
sS8_0283	CDS	283248	283874	transposase, IS4 family protein	NA	NA	627	310.06	315.69	14.8427	12.9624	13.9025	23.6725	20.6737	22.1731
sS8_0284	CDS	283755	284216	hypothetical protein	NA	NA	462	523.74	516.58	25.0716	21.2111	23.1413	54.2675	45.9114	50.0894
sS8_0285	CDS	284410	284712	uncharacterized protein	NA	NA	303	169.5	195	8.11401	8.00681	8.06041	26.7789	26.4251	26.602
sS8_0286	CDS	285231	286442	uncharacterized protein	P37535	yaaN,BSU00260	1212	2105	2090.5	100.767	85.8371	93.302	83.141	70.8227	76.9818
sS8_0287	CDS	286541	287911	putative histidine kinase	Q8X739	phoQ,Z1858,ECs1601	1371	1064	1195	50.9339	49.0674	50.0007	37.1509	35.7895	36.4702
sS8_0288	CDS	287908	288636	response regulator in two-component regulatory system with PhoQ	P23836	phoP,b1130,JW1116	729	1379	1479	66.0131	60.7286	63.3708	90.5529	83.3039	86.9284
sS8_0289	CDS	288679	288975	uncharacterized protein	NA	NA	297	1443	1297	69.0768	53.2555	61.1662	232.582	179.312	205.947
sS8_0290	CDS	289123	289542	putative surface antigen protein	NA	NA	420	6313	6253	302.205	256.752	279.478	719.535	611.314	665.425
sS8_0291	CDS	289697	292489	chaperone heat-shock protein	Q6FCE6	hscA,ACIAD1399	2793	2757	2892	131.978	118.747	125.363	47.2532	42.516	44.8846
sS8_0292	CDS	292534	294534	molecular chaperone DnaK	A0K1L3	dnaK,Arth_3808	2001	5337.5	5434.5	255.507	223.144	239.326	127.69	111.516	119.603
sS8_0293	CDS	294531	295172	uncharacterized protein	NA	NA	642	1932	2128	92.4853	87.3769	89.9311	144.058	136.101	140.08
sS8_0294	CDS	295274	295660	putative uncharacterized protein	NA	NA	387	924	959	44.2321	39.3771	41.8046	114.295	101.75	108.022
sS8_0295	CDS	295893	296816	hypothetical protein	NA	NA	924	5895	6180	282.195	253.754	267.975	305.406	274.626	290.016
sS8_0296	CDS	296822	297922	iron-sulfur cluster binding protein	Q9HUL4	queG,PA4950	1101	2871	2991.5	137.435	122.833	130.134	124.828	111.565	118.196
sS8_0297	CDS	297979	299487	YjeF-related protein	Q83CM5	nnr,CBU_1088	1509	1732	1667	82.9113	68.448	75.6796	54.9445	45.3598	50.1522
sS8_0298	CDS	299484	299939	uncharacterized protein	P0AF69	tsaE,yjeE,SF4323,S4591	456	500	486	23.9351	19.9554	21.9453	52.4893	43.7619	48.1256
sS8_0299	CDS	300009	301337	N-acetylmuramoyl-L-alanine amidase	P63883	amiC,ygdN,b2817,JW5449	1329	3800.5	3970	181.931	163.01	172.471	136.893	122.656	129.775
sS8_0300	CDS	301490	303277	DNA mismatch repair protein MutL	B3PDC3	mutL,CJA_3081	1788	979	1064	46.865	43.6884	45.2767	26.2108	24.4342	25.3225
sS8_0301	CDS	303274	304218	tRNA delta(2)-isopentenylpyrophosphate transferase	Q607R4	miaA,MCA1691	945	645	716	30.8763	29.3994	30.1378	32.6733	31.1104	31.8919
sS8_0302	CDS	304315	305436	twitching mobility protein transport fimbria	P24559	pilT,PA0395	1122	557	638	26.6637	26.1966	26.4302	23.7645	23.3482	23.5563
sS8_0303	CDS	305454	306488	twitching motility protein PilT	P24559	pilT,PA0395	1035	675	762	32.3124	31.2881	31.8003	31.2197	30.2301	30.7249
sS8_0304	CDS	306577	307302	uncharacterized protein	P67080	yggS,b2951,JW2918	726	1339	1495	64.0983	61.3855	62.7419	88.2896	84.5531	86.4214
sS8_0305	CDS	307390	308214	pyrroline-5-carboxylate reductase	P22008	proC,PA0393	825	1620	1770	77.5498	72.6772	75.1135	93.9998	88.0936	91.0467
sS8_0306	CDS	308217	308792	YGGT family protein	P25254	PA0392	576	614	664	29.3923	27.2642	28.3283	51.0284	47.3337	49.181
sS8_0307	CDS	308794	309093	UPF0235 protein Mettu_1591	C1DI68	Avin_03050	300	219	233	10.4836	9.56711	10.0253	34.9453	31.8904	33.4178
sS8_0308	CDS	309174	311159	uncharacterized protein	P40983		1986	4979	5570	238.346	228.707	233.527	120.013	115.16	117.586
sS8_0309	CDS	311156	311767	tRNA (guanine-N(7)-)-methyltransferase	Q0VLC7	trmB,ABO_2573	612	1060	1116.5	50.7425	45.8441	48.2933	82.9125	74.9087	78.9106
sS8_0310	CDS	312202	312450	hypothetical protein	NA	NA	249	335	383	16.0365	15.7262	15.8814	64.4038	63.1574	63.7806
sS8_0311	CDS	313108	313494	hypothetical protein	NA	NA	387	905	994	43.3226	40.8142	42.0684	111.945	105.463	108.704
sS8_0312	CDS	313882	314361	formate dehydrogenase subunit gamma	Q46505	hndA	480	4658	4951	222.98	203.291	213.135	464.541	423.523	444.032
sS8_0313	CDS	314358	315908	NAD-dependent formate dehydrogenase subunit beta	Q46507	hndC	1551	14038	14021	672.003	575.71	623.856	433.271	371.186	402.228
sS8_0314	CDS	315986	318832	NAD-dependent formate dehydrogenase subunit alpha	Q795Y4	yrhE,BSU27220	2847	37847.5	38431	1811.77	1578	1694.88	636.378	554.267	595.323
sS8_0315	CDS	318842	319672	NAD-linked formate dehydrogenase, molybdenum containing, accessory protein	O87816	fdhD,fdsC,H16_A0643	831	10116.5	10137	484.279	416.231	450.255	582.767	500.88	541.823
sS8_0316	CDS	319741	319962	formate dehydrogenase, delta subunit	NA	NA	222	2134	2129	102.155	87.4179	94.7865	460.158	393.774	426.966
sS8_0317	CDS	320098	321192	glycine oxidase ThiO	P33642	PA4548	1095	2744	2700	131.356	110.864	121.11	119.96	101.245	110.603
sS8_0318	CDS	321613	321810	protein translocase subunit SecA	NA	NA	198	246	277	11.7761	11.3738	11.5749	59.4752	57.4433	58.4592
sS8_0319	CDS	321730	322272	hypothetical protein	NA	NA	543	779	928	37.2909	38.1042	37.6976	68.6757	70.1735	69.4246
sS8_0320	CDS	322346	325021	uncharacterized protein	Q603T3	MCA2716	2676	6392	6504	305.987	267.058	286.522	114.345	99.7974	107.071
sS8_0321	CDS	325426	326343	OmpA/MotB domain-containing protein	P37665	yiaD,b3552,JW5657	918	1905	2110	91.1928	86.6378	88.9153	99.3386	94.3767	96.8576
sS8_0322	CDS	326495	326755	uncharacterized protein	NA	NA	261	518	595	24.7968	24.431	24.6139	95.0069	93.6055	94.3062
sS8_0323	CDS	327131	327589	hypothetical protein	NA	NA	459	667	702	31.9295	28.8245	30.377	69.5631	62.7985	66.1808
sS8_0324	CDS	327715	328275	methionine-R-sulfoxide reductase	Q72EK2	msrB,DVU_0576	561	1564.5	1591	74.893	65.3274	70.1102	133.499	116.448	124.974
sS8_0325	CDS	328489	330828	polyphosphate kinase	Q9S646	ppk,PA5242	2340	6291.5	6235	301.176	256.013	278.594	128.708	109.407	119.057
sS8_0326	CDS	330857	332362	Ppx/GppA phosphatase	Q9ZN70	ppx,PA5241	1506	2708	2843	129.633	116.735	123.184	86.0775	77.5134	81.7954
sS8_0327	CDS	332733	333671	ABC transporter ATP-binding protein	P36879	yadG,b0127,JW0123	939	591	678	28.2913	27.8391	28.0652	30.1292	29.6476	29.8884
sS8_0328	CDS	333699	334463	ABC transporter permease	P0AFN9	yadH,SF0125,S0127	765	405	444	19.3875	18.2309	18.8092	25.3431	23.8312	24.5872
sS8_0329	CDS	334550	335218	ERCC4-type nuclease	Q58900	MJ1505	669	428	483	20.4885	19.8323	20.1604	30.6255	29.6446	30.1351
sS8_0330	CDS	335470	336009	uncharacterized protein	NA	NA	540	168.5	200.5	8.06614	8.23264	8.14939	14.9373	15.2456	15.0915
sS8_0331	CDS	336025	340371	uncharacterized protein	E0SAK8	rhsA,Dda3937_01758	4347	1102.5	1324.17	52.777	54.3712	53.5741	12.141	12.5077	12.3244
sS8_0332	CDS	340386	340703	hypothetical protein	NA	NA	318	1341	1411	64.194	57.9365	61.0652	201.868	182.19	192.029
sS8_0333	CDS	340841	341104	hypothetical protein	NA	NA	264	253	284.5	12.1112	11.6817	11.8965	45.8757	44.249	45.0623
sS8_0334	CDS	340988	341746	cell-wall associated Rhs family protein with YD-repeats	E0SGL7	rhsC,Dda3937_04312	759	1022.83	1056.33	48.9631	43.3735	46.1683	64.5101	57.1456	60.8278
sS8_0335	CDS	341852	342286	transposase IS200-family protein	P59696	tnpA1,STM0946,tnpA2,STM1957,tnpA3,STM2471,tnpA4,STM3032,tnpA5,STM3479,tnpA6,STM4311	435	609.59	641.27	29.1812	26.3309	27.7561	67.0833	60.5308	63.807
sS8_0336	CDS	342536	345280	cation transporting ATPase	P9WPS9	ctpF,Rv1997,MTCY39.21c,MTCY39.22c	2745	881	949	42.1737	38.9665	40.5701	15.3638	14.1954	14.7796
sS8_0337	CDS	345277	345615	ribosomal small subunit Rsm22	NA	NA	339	169	214	8.09007	8.78696	8.43852	23.8645	25.9202	24.8924
sS8_0338	CDS	345605	346489	polyphosphate kinase 2	Q04605		885	947	1097	45.3331	45.0434	45.1883	51.2239	50.8965	51.0602
sS8_0339	CDS	346793	347545	putative exopolysaccharide biosynthesis related tyrosine-protein kinase	P71051	yveL,BSU34360	753	684	807	32.7433	33.1359	32.9396	43.4837	44.0051	43.7444
sS8_0340	CDS	347575	349326	uncharacterized protein	Q48452		1752	1543.5	1656	73.8877	67.9963	70.942	42.1734	38.8107	40.492
sS8_0341	CDS	349343	350590	hypothetical protein	NA	NA	1248	733.25	753	35.1009	30.9186	33.0097	28.1257	24.7745	26.4501
sS8_0342	CDS	350652	351161	periplasmic protein	Q8ZNQ9	wza,STM2118	510	975	985.5	46.6735	40.4652	43.5693	91.5167	79.3435	85.4301
sS8_0343	CDS	351502	351753	hypothetical protein	NA	NA	252	1038	1024	49.6893	42.046	45.8677	197.18	166.849	182.015
sS8_0344	CDS	351829	352950	uncharacterized protein	NA	NA	1122	401	422	19.196	17.3276	18.2618	17.1087	15.4435	16.2761
sS8_0345	CDS	353204	353467	hypothetical protein	NA	NA	264	220	290	10.5315	11.9076	11.2195	39.8919	45.1044	42.4981
sS8_0346	CDS	353793	354269	CDP-diacylglycerol/serine O-phosphatidyltransferase	O94584	pps1,SPCC1442.12	477	5316	5431	254.478	223	238.739	533.497	467.505	500.501
sS8_0347	CDS	354570	355022	hypothetical protein	NA	NA	453	757	811	36.2378	33.3001	34.7689	79.9951	73.5102	76.7526
sS8_0348	CDS	354909	355709	uncharacterized protein	Q54SP4	dhkD,DDB_G0282289	801	761	864	36.4293	35.4763	35.9528	45.4797	44.29	44.8849
sS8_0349	CDS	356018	356698	hypothetical protein	NA	NA	681	8476	8655	405.748	355.379	380.564	595.812	521.849	558.831
sS8_0350	CDS	358418	359206	hypothetical protein	NA	NA	789	321	364	15.3664	14.946	15.1562	19.4757	18.943	19.2094
sS8_0351	CDS	359300	360790	uncharacterized protein	NA	NA	1491	717	800	34.323	32.8484	33.5857	23.0201	22.0312	22.5256
sS8_0352	CDS	361289	362893	hemolysin activation/secretion protein associated with VreARI signalling system	Q0T962	cdiB,ECP_4581	1605	260	327	12.4463	13.4268	12.9365	7.75468	8.36561	8.06015
sS8_0353	CDS	363018	373334	uncharacterized protein	P44602	hxuA,HI_0264	10317	1585	1963	75.8744	80.6019	78.2381	7.3543	7.81253	7.58342
sS8_0354	CDS	373462	375276	MotA/TolQ/ExbB proton channel family protein	P50598	tolQ,PA0969	1815	280.5	367.5	13.4276	15.0898	14.2587	7.39813	8.31392	7.85602
sS8_0355	CDS	375280	375684	biopolymer transport protein ExbD/TolR	P43009	exbD,HI_0252	405	33.5	50	1.60365	2.05303	1.82834	3.95964	5.06921	4.51442
sS8_0356	CDS	375706	376368	TonB-dependent receptor	NA	NA	663	88	90	4.21258	3.69545	3.95402	6.35382	5.57383	5.96383
sS8_0357	CDS	376501	378228	uncharacterized protein	NA	NA	1728	282	352	13.4994	14.4533	13.9764	7.81216	8.36419	8.08817
sS8_0358	CDS	378245	378991	uncharacterized protein	NA	NA	747	211	242.5	10.1006	9.95719	10.0289	13.5216	13.3296	13.4256
sS8_0359	CDS	379105	379857	putative exopolysaccharide biosynthesis related tyrosine-protein kinase	P71051	yveL,BSU34360	753	585	699.5	28.0041	28.7219	28.363	37.19	38.1432	37.6666
sS8_0360	CDS	379887	381638	uncharacterized protein	Q48452		1752	1374	1448	65.7737	59.4557	62.6147	37.5421	33.9359	35.739
sS8_0361	CDS	381655	382902	hypothetical protein	NA	NA	1248	679.25	723	32.5159	29.6868	31.1013	26.0544	23.7875	24.9209
sS8_0362	CDS	382964	383449	putative uncharacterized protein	Q8ZNQ9	wza,STM2118	486	836	878	40.0195	36.0512	38.0354	82.3447	74.1794	78.262
sS8_0363	CDS	383836	386232	uncharacterized protein	Q8CGY8	Ogt	2397	1639	1903	78.4593	78.1382	78.2988	32.7323	32.5984	32.6653
sS8_0364	CDS	386229	387758	sulfotransferase	O67178	aq_1088	1530	789	920	37.7696	37.7757	37.7727	24.686	24.69	24.688
sS8_0365	CDS	388289	389026	hypothetical protein	NA	NA	738	188	247	8.99961	10.142	9.57078	12.1946	13.7425	12.9685
sS8_0366	CDS	389129	391363	di-heme cytochrome c peroxidase	Q50426	mauG,Mfla_0552	2235	1139	1231	54.5242	50.5456	52.5349	24.3956	22.6155	23.5055
sS8_0367	CDS	391545	392306	hypothetical protein	NA	NA	762	3801	3900.5	181.955	160.157	171.056	238.786	210.179	224.483
sS8_0368	CDS	392888	393379	redoxin domain protein	Q6HL81	resA,BT9727_1356	492	138	188	6.60609	7.71939	7.16274	13.427	15.6898	14.5584
sS8_0369	CDS	393381	393620	uncharacterized protein	NA	NA	240	93	98	4.45193	4.02394	4.23793	18.5497	16.7664	17.6581
sS8_0370	CDS	393853	397098	putative uncharacterized protein	NA	NA	3246	1022	1202	48.9234	49.3548	49.1391	15.0719	15.2048	15.1384
sS8_0371	CDS	397515	398441	ApbE family lipoprotein	A5F5Y3	apbE,VC0395_A1878,VC395_2405	927	309	360	14.7919	14.7818	14.7869	15.9568	15.9458	15.9513
sS8_0372	CDS	398854	399711	hypothetical protein	NA	NA	858	200	237	9.57405	9.73135	9.6527	11.1586	11.3419	11.2502
sS8_0373	CDS	400152	401009	hypothetical protein	NA	NA	858	802	928	38.3919	38.1042	38.2481	44.7459	44.4105	44.5782
sS8_0374	CDS	401250	401477	hypothetical protein	NA	NA	228	276	313	13.2122	12.852	13.0321	57.9482	56.3682	57.1582
sS8_0375	CDS	401640	401831	putative peptide ABC transporter permease protein	NA	NA	192	151	207	7.22841	8.49954	7.86397	37.648	44.2684	40.9582
sS8_0376	CDS	401887	402792	hypothetical protein	NA	NA	906	802	927	38.3919	38.0631	38.2275	42.3752	42.0123	42.1938
sS8_0377	CDS	403282	404181	hypothetical protein	NA	NA	900	1943	2067	93.0119	84.8722	88.942	103.347	94.3024	98.8245
sS8_0378	CDS	404226	404429	hypothetical protein	NA	NA	204	188	249	8.99961	10.2241	9.61184	44.1157	50.118	47.1169
sS8_0379	CDS	404832	407051	uncharacterized protein	NA	NA	2220	3748	4093	179.418	168.061	173.739	80.8188	75.7031	78.2609
sS8_0380	CDS	407346	408434	GDP-mannose 4,6-dehydratase	Q56598	gmd,rfbD	1089	4588	4871	219.629	200.006	209.817	201.679	183.66	192.67
sS8_0381	CDS	408427	409368	GDP-L-fucose synthetase-related	O49213	GER1,FX,At1g73250,T18K17.8	942	2892.5	2863	138.465	117.556	128.011	146.99	124.794	135.892
sS8_0382	CDS	410033	411262	hypothetical protein	NA	NA	1230	3136	3399	150.121	139.565	144.843	122.05	113.467	117.759
sS8_0383	CDS	411378	412724	hypothetical protein	P58594	epsE,RSp1015,RS02349	1347	3058	3284.5	146.387	134.863	140.625	108.676	100.121	104.399
sS8_0384	CDS	412901	413383	transposase and inactivated derivative	NA	NA	483	2173	2282.5	104.022	93.7207	98.8714	215.367	194.039	204.703
sS8_0385	CDS	413386	413820	hypothetical protein	NA	NA	435	902.54	958.24	43.2048	39.3459	41.2753	99.3214	90.4503	94.8859
sS8_0386	CDS	414036	414566	uncharacterized protein	NA	NA	531	438.12	463.47	20.9729	19.0303	20.0016	39.497	35.8387	37.6678
sS8_0387	CDS	414583	414963	transposase	NA	NA	381	353.42	369.49	16.9183	15.1715	16.0449	44.405	39.8201	42.1126
sS8_0388	CDS	415661	415900	hypothetical protein	NA	NA	240	535	590	25.6106	24.2257	24.9182	106.711	100.941	103.826
sS8_0389	CDS	417179	417706	uncharacterized protein	D6Z995	mshA,Srot_2070	528	1300	1438	62.2313	59.0451	60.6382	117.862	111.828	114.845
sS8_0390	CDS	417718	418170	uncharacterized protein	NA	NA	453	1287	1424.5	61.609	58.4908	60.0499	136.002	129.119	132.56
sS8_0391	CDS	418576	419415	glycosyl transferase family 2	Q54435	kdtX	840	2221	2397	106.32	98.4222	102.371	126.571	117.169	121.87
sS8_0392	CDS	419445	420713	putative colanic acid biosynthesis glycosyl transferase	Q8KIU8	wbjE	1269	2245	2371	107.469	97.3546	102.412	84.6877	76.7176	80.7026
sS8_0393	CDS	420746	421372	uncharacterized protein	NA	NA	627	1073	1242	51.3648	50.9972	51.181	81.9215	81.3353	81.6284
sS8_0394	CDS	421505	423085	EpsI family protein	NA	NA	1581	3827	3941	183.199	161.82	172.51	115.876	102.353	109.114
sS8_0395	CDS	423130	424752	putative undecaprenyl-phosphate alpha-N-acetylglucosaminyl 1-phosphate transferase	O34753	tagO,yvhI,BSU35530	1623	2750	2797	131.643	114.846	123.245	81.111	70.7618	75.9364
sS8_0396	CDS	424830	426017	uncharacterized protein	NA	NA	1188	2226	2300.5	106.559	94.4598	100.51	89.6963	79.5116	84.604
sS8_0397	CDS	426118	427410	coenzyme F420 hydrogenase/dehydrogenase beta subunit domain protein	NA	NA	1293	2517	2758	120.489	113.245	116.867	93.1859	87.5832	90.3846
sS8_0398	CDS	427407	427976	transferase	P0ACD3	wcaF,SF2117,S2240	570	1120	1158	53.6147	47.5481	50.5814	94.0608	83.4178	88.7393
sS8_0399	CDS	428239	429627	fumarate hydratase	Q87DC2	fumC,PD_0763	1389	2324	2487	111.25	102.118	106.684	80.0939	73.5188	76.8064
sS8_0400	CDS	429694	429945	uncharacterized protein	NA	NA	252	696	726	33.3177	29.81	31.5638	132.213	118.294	125.253
sS8_0401	CDS	430504	433545	adenylate cyclase / guanylate cyclase	P43016	hilA,iagA,STY2999,t2778	3042	1642	1889	78.603	77.5634	78.0832	25.8392	25.4975	25.6684
sS8_0402	CDS	433733	433921	genomic scaffold, msy_sf_25	NA	NA	189	748	794	35.8069	32.6021	34.2045	189.455	172.498	180.976
sS8_0403	CDS	434062	437763	B12-dependent methionine synthase	P13009	metH,b4019,JW3979	3702	5488.5	5636.5	262.736	231.438	247.087	70.9713	62.517	66.7442
sS8_0404	CDS	438013	438408	uncharacterized protein	NA	NA	396	3261	3490	156.105	143.301	149.703	394.204	361.872	378.038
sS8_0405	CDS	438431	438859	putative uncharacterized protein	NA	NA	429	3411.5	3572	163.309	146.668	154.989	380.675	341.884	361.279
sS8_0406	CDS	438895	439116	uncharacterized protein	NA	NA	222	1868.5	1902	89.4456	78.0972	83.7714	402.908	351.789	377.349
sS8_0407	CDS	439527	441182	major facilitator superfamily permease	Q9SKZ5	At2g32040,F22D22.21	1656	3445	3701	164.913	151.965	158.439	99.5852	91.7664	95.6758
sS8_0408	CDS	441426	442268	uncharacterized protein	NA	NA	843	2387	2516	114.266	103.308	108.787	135.547	122.548	129.048
sS8_0409	CDS	442342	442506	dihydroxy-acid dehydratase	NA	NA	165	655	768	31.355	31.5345	31.4448	190.03	191.118	190.574
sS8_0410	CDS	442787	443518	short-chain dehydrogenase/reductase SDR	P39483	gdhII	732	707	753	33.8443	30.9186	32.3814	46.2353	42.2385	44.2369
sS8_0411	CDS	443541	444191	putative uncharacterized protein	Q497C3		651	290	306	13.8824	12.5645	13.2235	21.3247	19.3004	20.3125
sS8_0412	CDS	444446	446038	sigma-54 dependent transcriptional regulator	Q06065	atoC,az,b2220,JW2214	1593	1955	2077	93.5863	85.2828	89.4346	58.7485	53.536	56.1422
sS8_0413	CDS	446105	446713	putative uncharacterized protein	NA	NA	609	493	538	23.6	22.0906	22.8453	38.7521	36.2735	37.5128
sS8_0414	CDS	446861	447490	putative uncharacterized protein	NA	NA	630	717	758	34.323	31.1239	32.7234	54.4809	49.403	51.942
sS8_0415	CDS	448259	448462	uncharacterized protein	NA	NA	204	69	85	3.30305	3.49015	3.3966	16.1914	17.1086	16.65
sS8_0416	CDS	448459	450030	cytochrome bd ubiquinol oxidase subunit I	Q09049	cydA	1572	1085	1165	51.9392	47.8356	49.8874	33.0402	30.4297	31.735
sS8_0417	CDS	450049	451185	cytochrome d ubiquinol oxidase subunit II	P0ABK2	cydB,cyd-2,b0734,JW0723	1137	1093	1197	52.3222	49.1495	50.7358	46.0178	43.2273	44.6225
sS8_0418	CDS	451512	452786	sulfide-quinone reductase	B7JBP8	AFE_1792	1275	2237	2255	107.086	92.5916	99.8387	83.9888	72.6208	78.3048
sS8_0419	CDS	452943	453698	uncharacterized protein	NA	NA	756	1800.5	1926	86.1904	79.0826	82.6365	114.008	104.607	109.308
sS8_0422	CDS	455626	456300	endonuclease III	P0AB83	nth,b1633,JW1625	675	422	506	20.2012	20.7766	20.4889	29.9278	30.7802	30.354
sS8_0423	CDS	456297	457010	electron transport complex protein RsxE	B8GMB9	Tgr7_2631	714	1013	1075	48.4926	44.1401	46.3163	67.9168	61.8209	64.8688
sS8_0424	CDS	457007	457651	electron transport complex subunit G	B7VLT4	VS_0973	645	386	389	18.4779	15.9726	17.2252	28.6479	24.7637	26.7058
sS8_0425	CDS	457648	458679	RnfABCDGE type electron transport complex subunit D	Q32FE3	rsxD,SDY_1853	1032	705	790	33.7485	32.4378	33.0932	32.7021	31.432	32.067
sS8_0426	CDS	458735	460402	electron transport complex subunit C	Q9KT88	VC_1015	1668	778	839	37.2431	34.4498	35.8464	22.328	20.6534	21.4907
sS8_0427	CDS	460399	460938	electron transport complex protein RnfB	Q3SHB7	Tbd_2016	540	263	243	12.5899	9.97772	11.2838	23.3146	18.4773	20.8959
sS8_0428	CDS	460952	461533	electron transport complex protein rnfA	B8GMB4	Tgr7_2626	582	2344	2318	112.208	95.1784	103.693	192.797	163.537	178.167
sS8_0429	CDS	461709	462638	glutamyl-Q tRNA(Asp) synthetase	Q60BF9	gluQ,MCA0518	930	2112	2199	101.102	90.2922	95.6971	108.712	97.0884	102.9
sS8_0430	CDS	462662	463102	DNA-binding transcriptional regulator of rRNA transcription, DnaK suppressor protein	P0ABS4	dksA,SF0137,S0140	441	1020	1135.5	48.8277	46.6243	47.726	110.72	105.724	108.222
sS8_0431	CDS	463242	464399	aspartate transaminase	Q58097	mfnC,MJ0684	1158	1588	1617	76.018	66.3949	71.2064	65.6459	57.3359	61.4909
sS8_0432	CDS	464785	465390	polysaccharide export protein	Q8ZNQ9	wza,STM2118	606	2277	2417	109.001	99.2434	104.122	179.869	163.768	171.818
sS8_0433	CDS	465418	466965	polysaccharide chain length determinant protein	NA	NA	1548	7992	8245.5	382.579	338.565	360.572	247.144	218.711	232.928
sS8_0434	CDS	466980	467897	protein-tyrosine kinase	P71051	yveL,BSU34360	918	3017	3113	144.425	127.822	136.123	157.325	139.239	148.282
sS8_0435	CDS	468884	469183	cell surface protein	NA	NA	300	211.2	329.67	10.1102	13.5364	11.8233	33.7007	45.1215	39.4111
sS8_0436	CDS	469740	470789	ATPase	P45754	exeA	1050	5749	6418.5	275.206	263.547	269.377	262.101	250.997	256.549
sS8_0437	CDS	470895	471743	polysaccharide deactylase family protein, PEP-CTERM locus subfamily	B5ZA76	pgdA,HPG27_289	849	3157	3297	151.126	135.377	143.252	178.005	159.454	168.73
sS8_0438	CDS	471768	472790	FemAB-like protein	NA	NA	1023	2412	2604	115.463	106.922	111.192	112.867	104.518	108.692
sS8_0439	CDS	472808	474007	glycosyl transferase, group 1	NA	NA	1200	2338	2520	111.921	103.473	107.697	93.2672	86.2272	89.7472
sS8_0440	CDS	474049	475578	hypothetical conserved protein	NA	NA	1530	3067	3132	146.818	128.602	137.71	95.9595	84.0534	90.0065
sS8_0441	CDS	475583	476725	glycosyl transferase family 1	O68547	lpcC	1143	2025	2143	96.9373	87.9928	92.465	84.8095	76.9841	80.8968
sS8_0442	CDS	476738	478627	asparagine synthase	P54420	asnB,asn,BSU30540	1890	2714	2691	129.92	110.494	120.207	68.7407	58.4624	63.6015
sS8_0443	CDS	478650	479858	membrane-anchored group 1 glycosyltransferase	Q59002	MJ1607	1209	1886	2035	90.2833	83.5582	86.9208	74.676	69.1135	71.8948
sS8_0444	CDS	479867	480976	group 1 glycosyl transferase	Q81ST7	bshA,BA_1558,BAS1445,GBAA_1558,BF27_423,TM00_07900	1110	2203	2412	105.458	99.0381	102.248	95.0074	89.2235	92.1154
sS8_0445	CDS	481018	482352	uncharacterized protein	NA	NA	1335	2212	2303	105.889	94.5625	100.226	79.3176	70.8333	75.0755
sS8_0446	CDS	482488	483471	glycosyltransferase	Q8NTA6	mshA,Cgl0401,cg0481	984	1995	2133	95.5012	87.5822	91.5417	97.054	89.0063	93.0301
sS8_0447	CDS	483743	483976	hypothetical protein	NA	NA	234	444	422	21.2544	17.3276	19.291	90.8307	74.0494	82.4401
sS8_0448	CDS	483980	486154	arylsulfatase	Q32KH0	ARSK	2175	1850	2023	88.56	83.0655	85.8127	40.7172	38.191	39.4541
sS8_0449	CDS	486246	486458	hypothetical protein	NA	NA	213	96	121	4.59554	4.96833	4.78194	21.5753	23.3255	22.4504
sS8_0450	CDS	486392	488233	asparagine synthetase	P54420	asnB,asn,BSU30540	1842	3609.5	3804	172.788	156.194	164.491	93.8044	84.7961	89.3002
sS8_0451	CDS	488447	489370	uncharacterized protein	NA	NA	924	3551.5	3558.5	170.011	146.114	158.063	183.995	158.132	171.063
sS8_0452	CDS	489367	490623	glycosyl hydrolase family 57	NA	NA	1257	2645	2657	126.617	109.098	117.857	100.729	86.7923	93.7608
sS8_0453	CDS	490614	491543	glycosyltransferase	Q68X33	RT0329	930	1962	2074	93.9214	85.1596	89.5405	100.991	91.5695	96.2801
sS8_0454	CDS	491550	492689	glycosyltransferase family protein	A0R043	pimB,MSMEG_4253,MSMEI_4154	1140	2965	3056	141.935	125.481	133.708	124.505	110.071	117.288
sS8_0455	CDS	492938	493438	hypothetical protein	NA	NA	501	1891	2026	90.5226	83.1887	86.8557	180.684	166.045	173.365
sS8_0456	CDS	493457	494275	ABC-type polysaccharide/polyol phosphate export systems permease	Q50862	rfbA	819	1517.33	1650	72.635	67.7499	70.1924	88.6874	82.7227	85.7051
sS8_0457	CDS	494313	495557	ABC-type polysaccharide/polyol phosphate transport system, ATPase component	Q48476	rfbB	1245	3000	2972	143.611	122.032	132.821	115.35	98.0177	106.684
sS8_0458	CDS	495569	496351	uncharacterized protein	NA	NA	783	2485.33	2718.5	118.973	111.623	115.298	151.946	142.558	147.252
sS8_0459	CDS	496597	497742	hypothetical protein	O32267	tuaH,yvhH,BSU35540	1146	1939	2053	92.8204	84.2973	88.5589	80.9951	73.5579	77.2765
sS8_0460	CDS	498007	498618	phosphoheptose isomerase	Q7M9U0	gmhA,WS0681	612	1765	2020.5	84.491	82.9629	83.7269	138.057	135.56	136.809
sS8_0461	CDS	498605	500083	bifunctional protein HldE	Q1H3A0	hldE,Mfla_0769	1479	4172	4349	199.715	178.572	189.144	135.034	120.739	127.886
sS8_0462	CDS	500080	501039	glycosyl transferase	Q4UM29	RF_0543	960	1576	1732	75.4435	71.1169	73.2802	78.587	74.0801	76.3335
sS8_0463	CDS	501077	502375	hypothetical protein	A1R8N8	mshA,AAur_2891	1299	1554	1626	74.3904	66.7645	70.5774	57.2674	51.3968	54.3321
sS8_0464	CDS	502378	504333	uncharacterized protein	NA	NA	1956	2741	2869	131.212	117.803	124.508	67.082	60.2264	63.6542
sS8_0465	CDS	504336	505382	hypothetical protein	NA	NA	1047	2030.5	2406	97.2005	98.7917	97.9961	92.8372	94.3569	93.5971
sS8_0466	CDS	505444	506283	uncharacterized protein	NA	NA	840	2543	2930	121.734	120.307	121.021	144.921	143.223	144.072
sS8_0467	CDS	506558	508111	putative membrane protein	O25526	patA,HP_0855,C694_04380	1554	1414	1617	67.6885	66.3949	67.0417	43.5576	42.7252	43.1414
sS8_0468	CDS	508117	509310	putative uncharacterized protein	NA	NA	1194	1240	1340	59.3591	55.0212	57.1901	49.7145	46.0814	47.8979
sS8_0469	CDS	509322	510296	hypothetical protein	Q9Y4C5	CHST2,GN6ST	975	2375.5	2641	113.716	108.441	111.078	116.632	111.221	113.927
sS8_0470	CDS	510318	511340	glycosyl transferase family 2	Q57022	HI_0868	1023	2875	2971	137.627	121.991	129.809	134.533	119.248	126.89
sS8_0471	CDS	511342	512133	polysaccharide deacetylase	P94361	yxkH,BSU38800	792	2364	2444	113.165	100.352	106.759	142.885	126.707	134.796
sS8_0472	CDS	512243	513163	family 2 glycosyl transferase	D4GYG7	aglE,HVO_1523.1,HVO_1523A	921	2249	2370	107.66	97.3135	102.487	116.895	105.661	111.278
sS8_0473	CDS	513272	514228	arylsulfatase	D4GYH3	aglG,HVO_1529	957	1788	1764	85.592	72.4308	79.0114	89.4378	75.6853	82.5616
sS8_0474	CDS	514332	514781	uncharacterized protein	NA	NA	450	1853	1848	88.7036	75.8799	82.2917	197.119	168.622	182.871
sS8_0475	CDS	514903	518193	hypothetical protein	NA	NA	3291	3921	3771	187.699	154.839	171.269	57.0341	47.0493	52.0417
sS8_0476	CDS	518461	518784	uncharacterized protein	NA	NA	324	418.5	441	20.0337	18.1077	19.0707	61.8324	55.888	58.8602
sS8_0477	CDS	518815	519906	mandelate racemase/muconate lactonizing protein	B9I2J6	POPTR_0012s05040g	1092	1418	1435	67.88	58.9219	63.401	62.1612	53.9578	58.0595
sS8_0478	CDS	520250	522355	TonB-dependent receptor	P76115	yncD,b1451,JW1446	2106	941	1044	45.0459	42.8672	43.9566	21.3893	20.3548	20.8721
sS8_0479	CDS	522687	522848	putative lipoprotein	NA	NA	162	243	262	11.6325	10.7579	11.1952	71.8054	66.4066	69.106
sS8_0480	CDS	522887	523270	uncharacterized protein	NA	NA	384	86	108	4.11684	4.43454	4.27569	10.7209	11.5483	11.1346
sS8_0481	CDS	523954	525258	BNR repeat domain protein	NA	NA	1305	192	250	9.19109	10.2651	9.72811	7.04298	7.86601	7.45449
sS8_0482	CDS	525282	525632	copper resistance protein	P0AA59	yobA,SF1852,S1917	351	28	42	1.34037	1.72454	1.53246	3.81871	4.91323	4.36597
sS8_0483	CDS	525646	526356	uncharacterized protein	NA	NA	711	159	182	7.61137	7.47302	7.5422	10.7052	10.5106	10.6079
sS8_0484	CDS	526383	528083	hypothetical protein	NA	NA	1701	468	492	22.4033	20.2018	21.3025	13.1707	11.8764	12.5235
sS8_0485	CDS	528108	528764	ABC transporter ATP-binding protein	Q7UX73	lolD1,RB1517	657	110	107	5.26573	4.39348	4.8296	8.01481	6.68718	7.351
sS8_0486	CDS	528769	529929	uncharacterized protein	NA	NA	1161	269	308	12.8771	12.6467	12.7619	11.0914	10.8929	10.9921
sS8_0487	CDS	529942	530901	uncharacterized protein	O34966	znuA,adcA,ycdH,BSU02850	960	1600	1724	76.5924	70.7884	73.6904	79.7838	73.7379	76.7608
sS8_0488	CDS	531186	531437	uncharacterized protein	NA	NA	252	5759	5974	275.685	245.296	260.49	1093.99	973.396	1033.69
sS8_0489	CDS	532227	532721	uncharacterized protein	NA	NA	495	397	400	19.0045	16.4242	17.7144	38.3929	33.1803	35.7866
sS8_0490	CDS	532982	533491	uncharacterized protein	NA	NA	510	180	249	8.61665	10.2241	9.42036	16.8954	20.0472	18.4713
sS8_0491	CDS	533632	535116	major facilitator superfamily MFS_1	Q46916	gudP,ygcZ,b2789,JW2760	1485	516	590	24.7011	24.2257	24.4634	16.6337	16.3136	16.4737
sS8_0492	CDS	535508	536014	uncharacterized protein	NA	NA	507	171	199	8.18581	8.17105	8.17843	16.1456	16.1165	16.131
sS8_0493	CDS	536475	537545	mannitol dehydrogenase	P75691	yahK,b0325,JW0317	1071	422	464	20.2012	19.0521	19.6267	18.862	17.7891	18.3256
sS8_0495	CDS	537993	538361	Sec-independent protein translocase protein TatC	P54085	tatC	369	550.83	645.83	26.3684	26.5181	26.4433	71.459	71.8649	71.6619
sS8_0496	CDS	538612	538878	Sec-independent protein translocase TatC	P69423	tatC,mttB,yigU,yigV,b3839,JW3815	267	420.33	456.67	20.1213	18.7511	19.4362	75.3607	70.2289	72.7948
sS8_0497	CDS	539020	539280	Sec-independent protein translocase protein TatB	Q7MQ29	tatB,VV0181	261	220	273	10.5315	11.2095	10.8705	40.3504	42.9484	41.6494
sS8_0498	CDS	539304	539522	Sec-independent protein translocase protein TatA	Q8DDQ2	tatA,VV1_0906	219	116	143	5.55295	5.87166	5.7123	25.3559	26.8112	26.0836
sS8_0499	CDS	539793	540026	predicted protein	NA	NA	234	32	47	1.53185	1.92985	1.73085	6.54636	8.24721	7.39678
sS8_0500	CDS	540081	540347	uncharacterized protein	NA	NA	267	17	44	0.813794	1.80666	1.31023	3.04792	6.76653	4.90723
sS8_0501	CDS	541467	543626	phospholipase C, phosphocholine-specific	P15713	plcN,PA3319	2160	319	395	15.2706	16.2189	15.7448	7.06973	7.50876	7.28924
sS8_0502	CDS	543968	544237	hypothetical protein	NA	NA	270	32	64	1.53185	2.62788	2.07986	5.67351	9.73287	7.70319
sS8_0503	CDS	544274	544993	arsenical pump-driving ATPase	P08690	arsA	720	159	190	7.61137	7.80151	7.70644	10.5713	10.8354	10.7034
sS8_0504	CDS	545140	545832	integrating conjugative element protein family	NA	NA	693	61	77	2.92009	3.16166	3.04087	4.21369	4.56228	4.38799
sS8_0505	CDS	545832	546035	uncharacterized protein	NA	NA	204	33	36	1.57972	1.47818	1.52895	7.74372	7.24598	7.49485
sS8_0506	CDS	546091	546393	putative uncharacterized protein	NA	NA	303	0	0	0	0	0	0	0	0
sS8_0507	CDS	546393	546734	transposase	P55503	NGR_a03130,y4jC	342	0	0	0	0	0	0	0	0
sS8_0508	CDS	546793	548304	uncharacterized protein	P55504	NGR_a03120,y4jD	1512	19.5	18.33	0.93347	0.75264	0.843055	0.617374	0.497778	0.557576
sS8_0509	CDS	548472	548915	uncharacterized protein	NA	NA	444	100	132	4.78703	5.41999	5.10351	10.7816	12.2072	11.4944
sS8_0510	CDS	549075	549599	hypothetical protein	NA	NA	525	144	148	6.89332	6.07696	6.48514	13.1301	11.5752	12.3526
sS8_0511	CDS	549683	550156	putative membrane protein	P0AFQ1	ybhR,SF0742,S0783	474	203	219	9.71766	8.99226	9.35496	20.5014	18.971	19.7362
sS8_0512	CDS	550223	551212	NodT family RND efflux system outer membrane lipoprotein	P24145	nodT	990	309	335	14.7919	13.7553	14.2736	14.9413	13.8942	14.4178
sS8_0513	CDS	551420	552154	ISMca1, transposase	NA	NA	735	536.4	570.43	25.6776	23.4222	24.5499	34.9355	31.8669	33.4012
sS8_0514	CDS	552279	552641	hypothetical protein	NA	NA	363	232	275	11.1059	11.2917	11.1988	30.5948	31.1065	30.8506
sS8_0515	CDS	552995	553219	transposase and inactivated derivatives	NA	NA	225	95	113	4.54767	4.63984	4.59376	20.2119	20.6215	20.4167
sS8_0516	CDS	553400	553852	ISPa47 transposase	NA	NA	453	342.5	365	16.3956	14.9871	15.6913	36.1933	33.0841	34.6387
sS8_0517	CDS	554092	554520	uncharacterized protein	NA	NA	429	202	207	9.66979	8.49954	9.08466	22.5403	19.8124	21.1764
sS8_0518	CDS	554713	556866	ATP-dependent DNA helicase RecQ	P40724	recQ,STM3958,STMD1.32	2154	1216	1345	58.2102	55.2265	56.7183	27.0242	25.639	26.3316
sS8_0519	CDS	556902	558032	phosphoribosylaminoimidazole carboxylase ATPase subunit	P12045	purK,BSU06430	1131	1363	1453	65.2472	59.661	62.4541	57.6898	52.7507	55.2202
sS8_0520	CDS	558152	558640	phosphoribosylaminoimidazole carboxylase catalytic subunit	P12044	purE,BSU06420	489	862	978	41.2642	40.1572	40.7107	84.3848	82.1211	83.253
sS8_0521	CDS	558788	559528	ubiquinone biosynthesis O-methyltransferase	Q98G87	ubiG,mlr3442	741	232	233	11.1059	9.56711	10.3365	14.9877	12.9111	13.9494
sS8_0522	CDS	559498	560016	uncharacterized protein	NA	NA	519	149	170	7.13267	6.9803	7.05648	13.7431	13.4495	13.5963
sS8_0523	CDS	560094	560609	uncharacterized copper-binding protein	P27197	Caur_1950	516	347	378	16.611	15.5209	16.0659	32.1918	30.0792	31.1355
sS8_0524	CDS	560804	561319	uncharacterized protein	NA	NA	516	290	269	13.8824	11.0453	12.4638	26.9038	21.4056	24.1547
sS8_0525	CDS	561291	562211	uncharacterized protein	A8GGH0	mtfA,Spro_3110	921	395	443	18.9087	18.1898	18.5493	20.5307	19.7501	20.1404
sS8_0526	CDS	562211	563110	beta-aspartyl-peptidase	P74383	sll0422	900	819	900	39.2057	36.9545	38.0801	43.5619	41.0606	42.3112
sS8_0527	CDS	563009	563227	uncharacterized protein	NA	NA	219	12	7	0.574443	0.287424	0.430933	2.62303	1.31244	1.96773
sS8_0528	CDS	563220	563399	hypothetical protein	NA	NA	180	159	148	7.61137	6.07696	6.84417	42.2854	33.7609	38.0231
sS8_0529	CDS	563440	563994	putative uncharacterized protein	NA	NA	555	756	790	36.1899	32.4378	34.3139	65.207	58.4466	61.8268
sS8_0530	CDS	564102	565526	uncharacterized protein	P55493	NGR_a03230,y4iJ	1425	557.5	650	26.6877	26.6894	26.6885	18.7282	18.7294	18.7288
sS8_0531	CDS	565682	566719	secreted hydrolase-like protein	NA	NA	1038	898	1044	42.9875	42.8672	42.9274	41.4138	41.2979	41.3558
sS8_0532	CDS	566900	568258	ribonuclease BN-like family protein	Q13WE0	Bxeno_A3061,Bxe_A1354	1359	496	533	23.7436	21.8853	22.8145	17.4714	16.104	16.7877
sS8_0533	CDS	568307	569320	6-phosphogluconate dehydrogenase-like protein	G5EBD7	GOX1705	1014	622	671	29.7753	27.5516	28.6635	29.3642	27.1712	28.2677
sS8_0534	CDS	569420	570235	formamidopyrimidine-DNA glycosylase	Q602J1	mutM,fpg,MCA3072	816	681	655	32.5996	26.8947	29.7472	39.9505	32.9592	36.4548
sS8_0535	CDS	570278	571231	putative uncharacterized protein	NA	NA	954	1834	1916	87.794	78.672	83.233	92.0273	82.4654	87.2464
sS8_0536	CDS	571231	572688	uncharacterized protein	NA	NA	1458	2969	3160	142.127	129.751	135.939	97.4806	88.9927	93.2367
sS8_0537	CDS	572685	573431	ABC transporter permease	NA	NA	747	1300	1207	62.2313	49.5601	55.8957	83.3083	66.3455	74.8269
sS8_0538	CDS	573428	574372	ABC transporter ATP-binding protein	P42332	bcrA	945	2137	2216	102.299	90.9902	96.6445	108.253	96.2859	102.269
sS8_0539	CDS	574740	576302	NAD(P) transhydrogenase subunit alpha	P07001	pntA,b1603,JW1595	1563	10431.5	10191	499.359	418.448	458.903	319.487	267.721	293.604
sS8_0540	CDS	576318	577718	pyridine nucleotide transhydrogenase subunit beta	P0AB70	pntB,SF1623,S1755	1401	8960	9040	428.917	371.187	400.052	306.151	264.945	285.548
sS8_0541	CDS	578044	579312	uncharacterized protein	NA	NA	1269	6709	6787	321.162	278.678	299.92	253.082	219.604	236.343
sS8_0542	CDS	579599	580177	response regulator NasT	P9WGM3	pdtaR,Rv1626	579	622	683	29.7753	28.0444	28.9098	51.4254	48.4359	49.9306
sS8_0543	CDS	580174	581499	nitrate transporter	P73450	nrtC,sll1452	1326	1504	1512	71.9969	62.0836	67.0402	54.2963	46.8202	50.5582
sS8_0544	CDS	582072	582323	hypothetical protein	NA	NA	252	801.5	883	38.368	36.2565	37.3122	152.254	143.875	148.064
sS8_0545	CDS	582707	582958	hypothetical protein	NA	NA	252	1258.67	1263.75	60.2529	51.8903	56.0716	239.099	205.914	222.506
sS8_0546	CDS	583361	586087	nitrate reductase	Q06457	nasA	2727	11891.5	11643	569.249	478.068	523.659	208.746	175.309	192.027
sS8_0547	CDS	586150	586470	putative assimilatory nitrite reductase small subunit	P42436	nasE,nasBD,nirD,BSU03290	321	2205	2304	105.554	94.6035	100.079	328.828	294.715	311.772
sS8_0548	CDS	586476	588914	nitrite reductase (NAD(P)H), large subunit	P42435	nasD,nasBC,nirB,BSU03300	2439	27395	27794	1311.41	1141.24	1226.32	537.682	467.912	502.797
sS8_0549	CDS	589188	590909	protein phosphatase/kinase	Q92AI7	stp,lin1935	1722	5852	5736	280.137	235.523	257.83	162.681	136.773	149.727
sS8_0550	CDS	590952	592226	nitrate transporter	P42432	nasA,BSU03330	1275	9266	9273	443.566	380.755	412.16	347.895	298.631	323.263
sS8_0551	CDS	592634	592840	fimbriae protein	NA	NA	207	465	508	22.2597	20.8588	21.5592	107.535	100.767	104.151
sS8_0552	CDS	593042	593509	peptidase A24A, prepilin type IV	NA	NA	468	528	585	25.2755	24.0204	24.648	54.0075	51.3257	52.6666
sS8_0553	CDS	593523	594125	uncharacterized protein	NA	NA	603	264	301	12.6377	12.3592	12.4985	20.9581	20.4962	20.7272
sS8_0554	CDS	594174	595010	putative Flp pilus assembly CpaB	NA	NA	837	304	356	14.5526	14.6176	14.5851	17.3866	17.4642	17.4254
sS8_0555	CDS	595007	596356	type II and III secretion system protein	P55702	NGR_a00790,y4xJ	1350	301	369	14.4089	15.1513	14.7801	10.6733	11.2232	10.9483
sS8_0556	CDS	596353	597564	uncharacterized protein	NA	NA	1212	307	357	14.6962	14.6586	14.6774	12.1256	12.0946	12.1101
sS8_0557	CDS	597580	598830	type II secretion system protein E	P9WMT3	Rv3659c	1251	513	525	24.5574	21.5568	23.0571	19.6302	17.2317	18.4309
sS8_0558	CDS	598820	599725	putative Flp pilus assembly protein TadB	NA	NA	906	216	279	10.34	11.4559	10.8979	11.4128	12.6445	12.0286
sS8_0559	CDS	599722	600657	type II secretion system F domain protein	NA	NA	936	316	416	15.127	17.0812	16.1041	16.1613	18.2491	17.2052
sS8_0560	CDS	600644	601423	uncharacterized protein	Q9HWA1	PA4299	780	277	337	13.2601	13.8374	13.5487	17.0001	17.7403	17.3702
sS8_0561	CDS	601429	601746	putative uncharacterized protein	NA	NA	318	69	99	3.30305	4.065	3.68402	10.3869	12.783	11.585
sS8_0562	CDS	601759	603453	uncharacterized protein	NA	NA	1695	671	757	32.1209	31.0828	31.6019	18.9504	18.338	18.6442
sS8_0563	CDS	603514	606906	hypothetical protein	Q8EJM6	pdeB,SO_0437	3393	1175	1277	56.2475	52.4343	54.3409	16.5775	15.4537	16.0156
sS8_0564	CDS	607151	607447	uncharacterized protein	NA	NA	297	914	1059	43.7534	43.4831	43.6183	147.318	146.408	146.863
sS8_0565	CDS	608285	608656	uncharacterized protein	P54430	yrkC,BSU26560	372	538	514	25.7542	21.1051	23.4297	69.2317	56.7342	62.983
sS8_0566	CDS	608678	611581	beta-phosphoglucomutase hydrolase	P9WN15	Rv2006,MTCY39.11c	2904	1813	1973	86.7888	81.0125	83.9006	29.8859	27.8969	28.8914
sS8_0567	CDS	611740	613764	cell division protein	Q2LUQ1	ftsH,SYNAS_19360,SYN_03643	2025	898	975	42.9875	40.034	41.5108	21.2284	19.7699	20.4991
sS8_0568	CDS	614018	615793	dihydroxy-acid dehydratase	Q5N3N2	ilvD,syc0898_c	1776	3961.5	4149	189.638	170.36	179.999	106.778	95.9236	101.351
sS8_0569	CDS	615891	616067	transposase	NA	NA	177	370	412	17.712	16.917	17.3145	100.068	95.576	97.8219
sS8_0570	CDS	616148	616525	uncharacterized protein	NA	NA	378	368	421	17.6163	17.2865	17.4514	46.6038	45.7315	46.1677
sS8_0571	CDS	616528	616872	uncharacterized protein	NA	NA	345	446	505	21.3501	20.7356	21.0429	61.8844	60.1031	60.9938
sS8_0572	CDS	617106	617294	UDP-N-acetylenolpyruvoylglucosamine reductase	NA	NA	189	581	630	27.8126	25.8682	26.8404	147.157	136.869	142.013
sS8_0573	CDS	617370	617765	uncharacterized protein	NA	NA	396	754	780	36.0942	32.0272	34.0607	91.1469	80.8769	86.0119
sS8_0574	CDS	618353	619768	RNA-directed DNA polymerase	P0A3U1	ltrA,matR,llmg_1371	1416	3005.61	3409.02	143.879	139.976	141.928	101.61	98.8533	100.231
sS8_0575	CDS	620039	621070	uncharacterized protein	NA	NA	1032	1151	1274	55.0987	52.3112	53.7049	53.3902	50.6891	52.0396
sS8_0576	CDS	621172	621546	uncharacterized protein	P59696	tnpA1,STM0946,tnpA2,STM1957,tnpA3,STM2471,tnpA4,STM3032,tnpA5,STM3479,tnpA6,STM4311	375	272	338	13.0207	13.8785	13.4496	34.7219	37.0093	35.8656
sS8_0577	CDS	621734	621946	uncharacterized protein	NA	NA	213	196	232	9.38257	9.52605	9.45431	44.0496	44.7232	44.3864
sS8_0578	CDS	622040	622642	uncharacterized protein	NA	NA	603	456	449	21.8288	18.4362	20.1325	36.2004	30.5741	33.3873
sS8_0579	CDS	623824	624147	P-cresol methylhydroxylase cytochrome subunit	P09787	pchC	324	464	469	22.2118	19.2574	20.7346	68.5549	59.4364	63.9957
sS8_0580	CDS	624158	624820	PchX	NA	NA	663	373	349	17.8556	14.3301	16.0929	26.9315	21.6141	24.2728
sS8_0581	CDS	624835	626388	4-cresol dehydrogenase	P09788	pchF	1554	1173	1283	56.1518	52.6807	54.4163	36.1337	33.9001	35.0169
sS8_0582	CDS	626444	626989	uncharacterized protein	NA	NA	546	341	364	16.3238	14.946	15.6349	29.897	27.3737	28.6353
sS8_0583	CDS	627380	627799	hypothetical protein	NA	NA	420	336	354	16.0844	14.5354	15.3099	38.2962	34.6082	36.4522
sS8_0584	CDS	627913	629031	hypothetical protein	NA	NA	1119	3137	3071.5	150.169	126.118	138.143	134.199	112.706	123.452
sS8_0585	CDS	629031	629810	uncharacterized protein	NA	NA	780	1682	1754.5	80.5178	72.0408	76.2793	103.228	92.3599	97.7939
sS8_0586	CDS	631376	632101	uncharacterized protein	NA	NA	726	663	773	31.738	31.7398	31.7389	43.7162	43.7188	43.7175
sS8_0587	CDS	632540	633175	sam (or some other nucleotide) binding motif protein	A1K8U5	tam,azo2633	636	911	929.5	43.6098	38.1658	40.8878	68.5689	60.0091	64.289
sS8_0588	CDS	633480	633665	uncharacterized protein	NA	NA	186	218	201	10.4357	8.25317	9.34444	56.106	44.3719	50.2389
sS8_0589	CDS	633842	634396	uncharacterized protein	NA	NA	555	430.5	435	20.6081	17.8613	19.2347	37.1318	32.1826	34.6572
sS8_0590	CDS	634389	635669	sulfite oxidase SoxC	Q9VWP4	CG7280	1281	1069	1072	51.1733	44.0169	47.5951	39.9479	34.3614	37.1547
sS8_0591	CDS	635880	636107	uncharacterized protein	NA	NA	228	959	1044	45.9076	42.8672	44.3874	201.349	188.014	194.682
sS8_0592	CDS	636100	636978	uncharacterized protein	NA	NA	879	2781	2735	133.127	112.301	122.714	151.453	127.76	139.606
sS8_0593	CDS	637031	637738	rhomboid family protein	Q9SSR0	RBL5,At1g52580,F6D8.20	708	959	962	45.9076	39.5003	42.7039	64.8412	55.7913	60.3163
sS8_0594	CDS	637742	639238	glycolate oxidase subunit GlcD	P0AEP9	glcD,gox,yghM,b2979,JW2946	1497	1263	1384	60.4601	56.8278	58.644	40.3875	37.9611	39.1743
sS8_0595	CDS	639238	640299	glycolate oxidase FAD binding subunit	P52073	glcE,gox,yghL,b4468,JW5487	1062	953	968	45.6204	39.7466	42.6835	42.957	37.4262	40.1916
sS8_0596	CDS	640299	641504	glycolate oxidase iron-sulfur subunit	P52074	glcF,gox,yghL,b4467,JW5486	1206	1042	1091	49.8808	44.7971	47.3389	41.3605	37.1452	39.2529
sS8_0597	CDS	642008	649228	uncharacterized protein	NA	NA	7221	5982	6296	286.36	258.517	272.439	39.6565	35.8008	37.7286
sS8_0598	CDS	649235	652888	uncharacterized protein	NA	NA	3654	2876	2848	137.675	116.94	127.308	37.6778	32.0034	34.8406
sS8_0599	CDS	652957	656121	uncharacterized protein	NA	NA	3165	2536	2560	121.399	105.115	113.257	38.3567	33.2117	35.7842
sS8_0600	CDS	656427	656966	uncharacterized protein	NA	NA	540	5912	5861	283.009	240.656	261.832	524.091	445.659	484.875
sS8_0601	CDS	657083	658456	tRNA-i(6)A37 thiotransferase enzyme MiaB	Q608N1	miaB,MCA1459	1374	6146.5	6374.5	294.235	261.741	277.988	214.144	190.495	202.32
sS8_0602	CDS	658458	659456	PhoH family protein	P0A9K6	ybeZ,SF0622,S0644	999	1799	1804	86.1186	74.0733	80.0959	86.2048	74.1474	80.1761
sS8_0603	CDS	659443	659898	metal-dependent hydrolase	Q608N3	ybeY,MCA1457	456	1015	1071	48.5883	43.9759	46.2821	106.553	96.4383	101.496
sS8_0604	CDS	659895	660761	magnesium and cobalt efflux protein CorC	Q9KTE3	corC,VC_0959	867	2408	2577	115.272	105.813	110.542	132.955	122.045	127.5
sS8_0605	CDS	660775	662256	apolipoprotein N-acyltransferase	Q608N5	lnt,MCA1455	1482	1748	1775.5	83.6772	72.903	78.2901	56.4623	49.1923	52.8273
sS8_0606	CDS	662443	663459	uncharacterized protein	NA	NA	1017	1168	1274	55.9125	52.3112	54.1118	54.9778	51.4367	53.2073
sS8_0607	CDS	664375	668286	hypothetical protein	Q9I310	PA1727	3912	2975	3001	142.414	123.223	132.818	36.4044	31.4987	33.9515
sS8_0608	CDS	668329	669465	PAS/PAC sensor signal transduction histidine kinase	Q03228	divJ,CC_1063	1137	759	871	36.3335	35.7637	36.0486	31.9556	31.4545	31.705
sS8_0609	CDS	669984	670328	putative uncharacterized protein	NA	NA	345	281	246	13.4515	10.1009	11.7762	38.99	29.278	34.134
sS8_0610	CDS	670352	671557	uncharacterized protein	P40407	ybbC,yzbB,BSU01650	1206	816	845	39.0621	34.6962	36.8792	32.3898	28.7696	30.5797
sS8_0611	CDS	672882	673748	putative uncharacterized protein	NA	NA	867	636	802	30.4455	32.9306	31.688	35.1159	37.9822	36.549
sS8_0612	CDS	673922	674641	hypothetical protein	NA	NA	720	1157	1236	55.3859	50.7509	53.0684	76.9248	70.4873	73.7061
sS8_0613	CDS	674985	675521	formaldehyde-activating enzyme	Q8PXE1	fae-hps,MM_1279	537	1371	1404	65.6301	57.649	61.6396	122.216	107.354	114.785
sS8_0614	CDS	675538	675894	uncharacterized protein	P76076	ydbL,b1383,JW5216	357	1326	1382	63.476	56.7457	60.1108	177.804	158.952	168.378
sS8_0615	CDS	675913	676113	putative outer membrane lipoprotein	P64450	ynbE,SF1816,S1457	201	952	987	45.5725	40.5268	43.0496	226.729	201.626	214.177
sS8_0616	CDS	676488	677453	transposase	P19257	piv	966	49.26	65.08	2.35809	2.67222	2.51515	2.44109	2.76627	2.60368
sS8_0617	CDS	677942	680392	hypothetical protein	NA	NA	2451	2545	2613	121.83	107.291	114.561	49.7062	43.7745	46.7403
sS8_0618	CDS	680494	680868	HNH endonuclease	P0A1S8	yajD,STM0411	375	288	336	13.7866	13.7963	13.7915	36.7644	36.7903	36.7773
sS8_0619	CDS	680908	681114	protein SlyX homolog	B0KTK1	slyX,PputGB1_4210	207	532	591	25.467	24.2668	24.8669	123.029	117.231	120.13
sS8_0620	CDS	681224	682024	UPF0502 protein SCD_n02730	A7N3Y9	VIBHAR_05349	801	1161	1261	55.5774	51.7774	53.6774	69.385	64.6409	67.0129
sS8_0621	CDS	682146	683141	serine/threonine protein kinase	Q8X8H9	srkA,Z5391,ECs4782	996	1607	1736	76.9275	71.2811	74.1043	77.2364	71.5674	74.4019
sS8_0622	CDS	683353	683691	nitrogen regulatory protein P-II	P43795	glnB,HI_0337	339	1646	1691	78.7944	69.4334	74.1139	232.432	204.818	218.625
sS8_0623	CDS	683719	685656	acetyl-coenzyme A synthetase	Q0AAW0	acsA,Mlg_0673	1938	3399.5	3492	162.735	143.383	153.059	83.9705	73.9853	78.9779
sS8_0624	CDS	685743	686039	uncharacterized protein	NA	NA	297	182	197	8.71239	8.08893	8.40066	29.3346	27.2355	28.285
sS8_0625	CDS	686652	687593	RNA polymerase sigma factor rpoS	P45684	rpoS,PA3622	942	1846	2176	88.3685	89.3478	88.8581	93.8094	94.849	94.3292
sS8_0626	CDS	688219	688968	heat shock protein DnaJ domain protein	Q54QN1	dnajc19,tim14,timm14,DDB_G0283735	750	994	1025	47.583	42.0871	44.8351	63.444	56.1161	59.7801
sS8_0627	CDS	688965	689675	uncharacterized protein	NA	NA	711	834	906	39.9238	37.2009	38.5623	56.1516	52.3219	54.2368
sS8_0628	CDS	690004	690423	uncharacterized protein	NA	NA	420	6936	7511.5	332.028	308.426	320.227	790.543	734.349	762.446
sS8_0629	CDS	690470	692956	uncharacterized protein	P77504	ybbP,b0496,JW0485	2487	2881	3267	137.914	134.145	136.03	55.454	53.9384	54.6962
sS8_0630	CDS	693419	694714	flagellar hook-associated protein 3	P29744	flgL,flaT,flaU,b1083,JW1070	1296	403	380	19.2917	15.603	17.4474	14.8856	12.0394	13.4625
sS8_0631	CDS	694717	696390	hypothetical conserved protein	P33235	flgK,flaS,flaW,b1082,JW1069	1674	775	861	37.0994	35.3531	36.2263	22.1622	21.119	21.6406
sS8_0632	CDS	696462	697424	muramidase	Q9X9J3	flgJ,VP0784	963	444	550	21.2544	22.5833	21.9189	22.071	23.451	22.761
sS8_0633	CDS	697435	698544	flagellar P-ring protein	Q3J8L7	flgI,Noc_2371	1110	437	465	20.9193	19.0932	20.0062	18.8462	17.201	18.0236
sS8_0634	CDS	698562	699239	flagellar L-ring protein	Q3J8L6	flgH,Noc_2372	678	440	490	21.0629	20.1197	20.5913	31.0662	29.675	30.3706
sS8_0635	CDS	699248	700036	flagellar basal-body rod protein flgg	P0ABX5	flgG,fla FVII,flaL,b1078,JW1065	789	713	802	34.1315	32.9306	33.531	43.2592	41.7371	42.4981
sS8_0636	CDS	700061	700801	flagellar basal body rod protein	P75938	flgF,fla FVI,flaX,b1077,JW1064	741	594	745	28.4349	30.5901	29.5125	38.3737	41.2822	39.828
sS8_0637	CDS	700826	702091	flagellar hook-basal body protein	P75937	flgE,fla FV,flaK,b1076,JW1063	1266	3377	3436	161.658	141.084	151.371	127.692	111.441	119.566
sS8_0638	CDS	702231	702899	flagellar hook capping protein	P75936	flgD,fla FIV,flaV,b1075,JW1062	669	1593	1771	76.2573	72.7183	74.4878	113.987	108.697	111.342
sS8_0639	CDS	702910	703329	flagellar basal-body rod protein FlgC	P0A1I7	flgC,fla FIII,flaW,STM1175	420	794	920	38.009	37.7757	37.8923	90.4976	89.9422	90.2199
sS8_0640	CDS	703332	703724	flagellar basal body rod protein FlgB	A3PKG3	flgB,Rsph17029_1719	393	876	957	41.9343	39.295	40.6146	106.703	99.9872	103.345
sS8_0641	CDS	703880	704722	chemotaxis protein methyltransferase	Q88ER1	cheR2,PP_4392	843	1064	1039	50.9339	42.6619	46.7979	60.4199	50.6073	55.5136
sS8_0642	CDS	704809	705738	response regulator receiver modulated CheW protein	P37599	cheV,BSU14010	930	1712	1687	81.9539	69.2692	75.6115	88.1224	74.483	81.3027
sS8_0643	CDS	705854	706552	SAF domain family	NA	NA	699	507	606	24.2702	24.8827	24.5765	34.7213	35.5976	35.1595
sS8_0644	CDS	706840	707130	putative uncharacterized protein	NA	NA	291	347	347	16.611	14.248	15.4295	57.0824	48.9623	53.0223
sS8_0645	CDS	707127	707612	FlgN family protein	NA	NA	486	645	611	30.8763	25.088	27.9822	63.5315	51.6214	57.5765
sS8_0646	CDS	707798	708403	TetR family transcriptional regulator	Q9RAJ1	dhaR	606	447	535	21.398	21.9674	21.6827	35.3102	36.2498	35.78
sS8_0647	CDS	708425	709822	selenium-binding protein	P17563	Selenbp1,Lpsb	1398	1818	2030	87.0281	83.3529	85.1905	62.2519	59.623	60.9374
sS8_0648	CDS	709903	710175	hypothetical protein	NA	NA	273	1161	1295	55.5774	53.1734	54.3754	203.58	194.774	199.177
sS8_0649	CDS	710221	712332	methionyl-tRNA synthetase	Q60CR0	metG,MCA0016	2112	6572	6604	314.603	271.164	292.884	148.96	128.392	138.676
sS8_0650	CDS	712514	713602	mrP protein	P0AF08	mrp,b2113,JW2100	1089	2982	3031	142.749	124.455	133.602	131.083	114.283	122.683
sS8_0651	CDS	713604	714170	deoxycytidine triphosphate deaminase (dctp deaminase) protein	Q60CV1	dcd,MCA0053	567	1252	1238	59.9336	50.833	55.3833	105.703	89.6525	97.6777
sS8_0652	CDS	714239	715519	glutamate-1-semialdehyde-2,1-aminomutase	Q60CV0	hemL,MCA0054	1281	2940	3089	140.739	126.836	133.787	109.866	99.0133	104.44
sS8_0653	CDS	715516	717417	DedA family protein	P30149	yabI,b0065,JW5005	1902	1279	1458	61.2261	59.8663	60.5462	32.1904	31.4754	31.8329
sS8_0654	CDS	717450	718964	DNA recombination protein RmuC	Q9KVQ7	rmuC,VC_0082	1515	3246	3427.5	155.387	140.735	148.061	102.566	92.8944	97.73
sS8_0655	CDS	719029	720285	transcription termination factor Rho	P52152	rho,Alvin_0604	1257	10666	10702	510.584	439.43	475.007	406.193	349.586	377.89
sS8_0656	CDS	720459	720785	thioredoxin	Q9X2T1	trxA,trx,PA5240	327	8212	8533	393.111	350.37	371.74	1202.17	1071.47	1136.82
sS8_0657	CDS	721027	721683	HAD superfamily hydrolase	P64637	yrfG,SF3417,S4345	657	1387	1370	66.396	56.253	61.3245	101.059	85.621	93.3402
sS8_0658	CDS	721767	722585	3'(2'),5'-bisphosphate nucleotidase	P26264	cysQ,STM4404	819	2073	2167	99.235	88.9782	94.1066	121.166	108.643	114.904
sS8_0659	CDS	723477	724232	hypothetical protein	NA	NA	756	316	365	15.127	14.9871	15.0571	20.0093	19.8242	19.9167
sS8_0660	CDS	724229	726358	uncharacterized protein	P55127	frpC	2130	985	1186	47.1522	48.6978	47.925	22.1372	22.8628	22.5
sS8_0661	CDS	726352	727245	type I secretion target GGXGXDXXX repeat protein domain protein	P55127	frpC	894	419	486	20.0576	19.9554	20.0065	22.4358	22.3215	22.3787
sS8_0662	CDS	727321	727596	transposase of ISPca3, IS481 family	NA	NA	276	283	290	13.5473	11.9076	12.7274	49.0844	43.1433	46.1138
sS8_0663	CDS	727626	728342	integrase catalytic domain-containing protein	NA	NA	717	1263	1274	60.4601	52.3112	56.3856	84.3238	72.9584	78.6411
sS8_0664	CDS	728724	729782	IS5 family transposase	P76071	insH5,b1370,JW1363	1059	18.25	24.33	0.873632	0.999003	0.936318	0.824959	0.943346	0.884153
sS8_0665	CDS	730177	730707	uncharacterized protein	NA	NA	531	396.3	428.67	18.971	17.6014	18.2862	35.7269	33.1477	34.4373
sS8_0666	CDS	730832	731920	ISMca1, transposase	NA	NA	1089	886.64	970.88	42.4437	39.8649	41.1543	38.9749	36.6069	37.7909
sS8_0667	CDS	732107	732487	uncharacterized protein	NA	NA	381	442.29	429.79	21.1725	17.6474	19.41	55.571	46.3187	50.9448
sS8_0668	CDS	733071	733370	hypothetical protein	NA	NA	300	320	316	15.3185	12.9751	14.1468	51.0616	43.2505	47.156
sS8_0669	CDS	733309	733722	uncharacterized protein	NA	NA	414	607.83	644.17	29.097	26.45	27.7735	70.2825	63.8888	67.0857
sS8_0670	CDS	733719	734195	uncharacterized protein	NA	NA	477	1095.08	1167	52.4218	47.9177	50.1697	109.899	100.456	105.178
sS8_0671	CDS	734662	737358	hemolysin-type calcium binding domain protein	Q9K0K9	frpA,NMB0585	2697	1373	1475	65.7259	60.5643	63.1451	24.37	22.4562	23.4131
sS8_0672	CDS	737557	738618	typeIsecretion system, atp-binding transmembrane protein	P0DKX5	cyaB,BP0761	1062	344	420	16.4674	17.2454	16.8564	15.506	16.2386	15.8723
sS8_0673	CDS	738619	739692	type I secretion system ATPase	Q93FG6	lktB	1074	187	269	8.95174	11.0453	9.99851	8.33495	10.2843	9.3096
sS8_0674	CDS	739699	740658	HlyD-family type I secretion protein	Q08633	apxIIID,clyIIID,rtxD	960	108	128	5.16999	5.25575	5.21287	5.3854	5.47474	5.43007
sS8_0675	CDS	740655	741110	HlyD family secretion protein	P18790	ltxD,AaLtd,lktD	456	807	851	38.6313	34.9425	36.7869	84.7177	76.6284	80.6731
sS8_0676	CDS	741260	742990	acetolactate synthase isozyme III (large subunit) protein	P45261	ilvI,HI_1585	1731	7025	7358.5	336.289	302.144	319.216	194.274	174.549	184.412
sS8_0677	CDS	742990	743481	acetolactate synthase isozyme III (small subunit) protein	P21622	ilvH,STM0117	492	1882	1954	90.0918	80.2323	85.1621	183.113	163.074	173.094
sS8_0678	CDS	743625	744098	hypothetical protein	NA	NA	474	2053	2231	98.2776	91.6061	94.9419	207.337	193.262	200.299
sS8_0679	CDS	744100	744585	uncharacterized protein	NA	NA	486	1603	1779	76.736	73.0467	74.8914	157.893	150.302	154.097
sS8_0680	CDS	744714	745730	ketol-acid reductoisomerase oxidoreductase	Q605K9	ilvC,MCA2272	1017	5315	5519.5	254.43	226.634	240.532	250.177	222.845	236.511
sS8_0681	CDS	745841	746584	CDP-diacylglycerol/serine O-phosphatidyltransferase	Q9ZM68	pssA,ptr,jhp_0354	744	2997	3118	143.467	128.027	135.747	192.832	172.079	182.456
sS8_0682	CDS	746911	748458	2-isopropylmalate synthase	Q605K7	leuA,MCA2275	1548	6693.5	6932.5	320.42	284.652	302.536	206.989	183.884	195.437
sS8_0683	CDS	748550	749254	phage SPO1 DNA polymerase-like protein	P30314	31	705	1984	1942	94.9746	79.7396	87.3571	134.716	113.106	123.911
sS8_0684	CDS	749266	749811	ribosomal-protein-alanine acetyltransferase	P0A947	rimI,SF4404,S4676	546	910	894	43.5619	36.7081	40.135	79.7838	67.231	73.5074
sS8_0685	CDS	749845	752937	RND efflux transporter HME family, translocase subunit	Q48815	helA	3093	1605	1859	76.8318	76.3316	76.5817	24.8405	24.6788	24.7597
sS8_0686	CDS	752937	753998	uncharacterized protein	NA	NA	1062	1259.5	1416	60.2926	58.1418	59.2172	56.7727	54.7474	55.76
sS8_0687	CDS	754174	754791	uncharacterized protein	NA	NA	618	672	744	32.1688	30.5491	31.3589	52.0531	49.4321	50.7426
sS8_0688	CDS	754942	755511	uncharacterized protein	NA	NA	570	1079	1131	51.652	46.4395	49.0457	90.6175	81.4728	86.0452
sS8_0689	CDS	755698	756726	alcohol dehydrogenase	P9WQC1	adhA,Rv1862	1029	1295	1340	61.992	55.0212	58.5066	60.2449	53.4705	56.8577
sS8_0690	CDS	756758	757066	hypothetical protein	NA	NA	309	308	298	14.744	12.236	13.49	47.7153	39.5989	43.6571
sS8_0691	CDS	757195	757662	transposase, IS605 OrfB family	P54992		468	280	285	13.4037	11.7023	12.553	28.6403	25.0048	26.8226
sS8_0692	CDS	757590	758387	transposase IS891/IS1136/IS1341	P54992		798	1678	1785	80.3263	73.2931	76.8097	100.66	91.846	96.2527
sS8_0693	CDS	758755	759708	hypothetical protein	P0AAP1	adrA,yaiC,b0385,JW0376	954	593	661	28.3871	27.141	27.764	29.7558	28.4497	29.1028
sS8_0694	CDS	759838	761169	proton-dependent oligopeptide transporter family protein	Q63424	Slc15a2,Pept2	1332	623	702	29.8232	28.8245	29.3238	22.3898	21.64	22.0149
sS8_0695	CDS	761387	761542	hypothetical protein	NA	NA	156	432	521	20.6799	21.3926	21.0363	132.564	137.132	134.848
sS8_0696	CDS	761720	764374	aminopeptidase	Q8H0S9	MPA1,At1g63770,F24D7.4,T12P18.21	2655	3276	3461.5	156.823	142.131	149.477	59.067	53.5334	56.3002
sS8_0697	CDS	764511	765491	secretion protein HlyD family protein	A1JSL8	YE2891	981	1397	1596	66.8747	65.5327	66.2037	68.17	66.8019	67.4859
sS8_0698	CDS	765488	766432	ABC transporter	P0A9U2	ybhF,SF0744,S0785	945	556	569	26.6159	23.3635	24.9897	28.1649	24.7232	26.4441
sS8_0699	CDS	766429	767529	ABC transporter	P0AFQ2	ybhS,b0793,JW0777	1101	273	282	13.0686	11.5791	12.3238	11.8697	10.5169	11.1933
sS8_0700	CDS	767876	769336	histidine kinase	P48027	gacS,lemA	1461	1075	1177.5	51.4605	48.3488	49.9047	35.2228	33.093	34.1579
sS8_0701	CDS	769333	769713	hypothetical protein	P0AB13	yccF,SF0963,S1029	381	1156.5	1157	55.3619	47.5071	51.4345	145.307	124.69	134.999
sS8_0702	CDS	769772	770290	NADH ubiquinone oxidoreductase 20 kDa subunit	P16433	hycG,hevG,b2719,JW2689	519	472	465.5	22.5948	19.1137	20.8542	43.5352	36.8279	40.1816
sS8_0703	CDS	770301	771908	NADH dehydrogenase (Ubiquinone) 30 kDa subunit	P16431	hycE,hevE,b2721,JW2691	1608	3168.5	3095	151.677	127.082	139.38	94.3264	79.0314	86.6789
sS8_0704	CDS	771952	773628	sulfate transporter family protein	O06984	yvdB,BSU34660	1677	3424.5	3416.5	163.932	140.283	152.108	97.7529	83.6514	90.7022
sS8_0705	CDS	773625	775091	hydrogenase 4 subunit F	A9QPJ1	hyfF,hyfB,Minf_0513	1467	1777.5	1877.5	85.0894	77.0912	81.0903	58.0023	52.5502	55.2763
sS8_0706	CDS	775088	775768	hydrogenase subunit	P64682	Mb0088	681	469	456	22.4511	18.7236	20.5874	32.9679	27.4943	30.2311
sS8_0707	CDS	775768	776712	hydrogenase subunit	P16430	hycD,hevD,b2722,JW2692	945	1140	1085	54.5721	44.5507	49.5614	57.7482	47.1436	52.4459
sS8_0708	CDS	776712	778826	NADH dehydrogenase	P23482	hyfB,yffF,b2482,JW2467	2115	4687	4638	224.368	190.439	207.403	106.084	90.042	98.0631
sS8_0709	CDS	779818	780147	uncharacterized protein	NA	NA	330	398	378	19.0524	15.5209	17.2866	57.7344	47.033	52.3837
sS8_0710	CDS	780161	781381	uncharacterized protein	NA	NA	1221	968	1029	46.3384	42.2513	44.2949	37.9512	34.6039	36.2775
sS8_0711	CDS	781402	784230	PAS domain S-box/diguanylate cyclase (GGDEF) domain-containing protein	Q9I310	PA1727	2829	2083.5	2252	99.7377	92.4684	96.103	35.2555	32.6859	33.9707
sS8_0712	CDS	784268	785260	germacrene A synthase	B2J4A4	Npun_R3832	993	1188	1354	56.8699	55.596	56.2329	57.2708	55.9879	56.6293
sS8_0713	CDS	785524	785871	hypothetical protein	NA	NA	348	201	262	9.62192	10.7579	10.1899	27.6492	30.9134	29.2813
sS8_0714	CDS	786740	787459	possible energy transducer TonB, C-terminal region	Q05613	tonB	720	214	209	10.2442	8.58166	9.41295	14.2281	11.919	13.0735
sS8_0715	CDS	787456	787845	biopolymer transport protein exbD	O67694	exbD,aq_1839	390	198	181	9.47831	7.43196	8.45514	24.3034	19.0563	21.6798
sS8_0716	CDS	787835	788272	biopolymer transport protein Exbb	O25986	HP_1445	438	335	389	16.0365	15.9726	16.0045	36.6131	36.467	36.5401
sS8_0717	CDS	788589	789725	carboxylate-amine ligase Nhal_1372	Q3M5M3	Ava_4113	1137	600	681	28.7222	27.9622	28.3422	25.2613	24.593	24.9272
sS8_0718	CDS	789718	790911	peptidase M20D, amidohydrolase	O07598	yhaA,BSU10070	1194	1505	1554	72.0447	63.8081	67.9264	60.339	53.4406	56.8898
sS8_0719	CDS	791061	791513	CreA family protein	P0AE94	creA,SF4429,S4700	453	783	815	37.4824	33.4644	35.4734	82.7426	73.8728	78.3077
sS8_0720	CDS	791601	791732	uncharacterized protein	NA	NA	132	182	195	8.71239	8.00681	8.3596	66.0029	60.6576	63.3303
sS8_0721	CDS	792197	792499	putative orphan protein	NA	NA	303	407	437	19.4832	17.9435	18.7133	64.301	59.2194	61.7602
sS8_0722	CDS	792689	793042	high-potential iron-sulfur protein	P00263	hip	354	778	900	37.2431	36.9545	37.0988	105.206	104.391	104.799
sS8_0723	CDS	793385	794812	F0F1 ATP synthase subunit beta	A8ZNR6	atpD,atpB,AM1_D0157	1428	765	836	36.6207	34.3266	35.4737	25.6448	24.0383	24.8415
sS8_0724	CDS	794809	795225	ATP synthase epsilon chain	Q13IW4	atpC2,Bxeno_C0047,Bxe_C0048	417	58	60	2.77647	2.46363	2.62005	6.65821	5.90799	6.2831
sS8_0725	CDS	795212	795523	F0F1-ATPase subunit	NA	NA	312	31	43	1.48398	1.7656	1.62479	4.75634	5.65899	5.20766
sS8_0726	CDS	795516	795851	uncharacterized protein	NA	NA	336	13	26	0.622313	1.06757	0.844944	1.85212	3.17731	2.51471
sS8_0727	CDS	795842	796510	F0F1 ATP synthase subunit A	A8ZNS1	atpB2,atpI2,AM1_D0162	669	64	90	3.0637	3.69545	3.37957	4.57952	5.52384	5.05168
sS8_0728	CDS	796576	796851	ATP synthase c subunit	A3PS63	atpE2,Rsph17029_4101	276	80	95	3.82962	3.90075	3.86519	13.8754	14.1332	14.0043
sS8_0729	CDS	796855	797622	ATP synthase subunit b	B1WXB2	atpF1,cce_1506	768	953	1098	45.6204	45.0845	45.3524	59.4015	58.7038	59.0526
sS8_0730	CDS	797632	799179	F0F1 ATP synthase subunit alpha	Q3A076	atpA2,Pcar_2996	1548	829	816	39.6844	33.5054	36.5949	25.6359	21.6443	23.6401
sS8_0731	CDS	799166	800053	alternate F1F0 ATPase, F1 subunit gamma	Q2LQZ6	atpG,SYNAS_06310,SYN_00545	888	303	281	14.5047	11.538	13.0214	16.3341	12.9933	14.6637
sS8_0732	CDS	800434	801426	glyceraldehyde-3-phosphate dehydrogenase, type I	P17721	gap,TM_0688	993	714	722	34.1794	29.6457	31.9125	34.4203	29.8547	32.1375
sS8_0733	CDS	801541	803076	phosphoenolpyruvate synthase	O67899	ppsA,aq_2142	1536	466	530.5	22.3075	21.7826	22.0451	14.5231	14.1814	14.3523
sS8_0734	CDS	802974	803240	phosphoenolpyruvate synthase	Q55905	ppsA,slr0301	267	10	10	0.478703	0.410606	0.444654	1.79289	1.53785	1.66537
sS8_0735	CDS	803253	803834	phosphoenolpyruvate synthase	Q55905	ppsA,slr0301	582	81	103	3.87749	4.22924	4.05336	6.66235	7.26673	6.96454
sS8_0736	CDS	803856	804056	D-lactate dehydrogenase	NA	NA	201	18	30	0.861665	1.23182	1.04674	4.28689	6.12844	5.20767
sS8_0737	CDS	804261	804944	D-isomer specific 2-hydroxyacid dehydrogenase	P44501	ddh,HI_0085	684	73.5	81.5	3.51846	3.34644	3.43245	5.14395	4.89245	5.0182
sS8_0738	CDS	804960	805898	phosphofructokinase	P9WID2	pfkB,MT2088	939	73	77	3.49453	3.16166	3.3281	3.72154	3.36705	3.5443
sS8_0739	CDS	805980	807182	phosphoglycerate mutase	B7IDT4	apgM,THA_1725	1203	199.5	233	9.55012	9.56711	9.55861	7.93858	7.95271	7.94565
sS8_0740	CDS	807448	808311	ATPase, P-type (transporting), HAD superfamily, subfamily IC	O34431	yloB,BSU15650	864	211	226	10.1006	9.27969	9.69016	11.6905	10.7404	11.2155
sS8_0741	CDS	808257	810419	ATPase, P-type (transporting), HAD superfamily, subfamily IC	P37278	pacL,Synpcc7942_1082	2163	2494	2730	119.388	112.095	115.742	55.1958	51.824	53.5099
sS8_0742	CDS	810715	811107	short chain dehydrogenase	NA	NA	393	161	184	7.70711	7.55514	7.63113	19.611	19.2243	19.4176
sS8_0743	CDS	811118	812554	aldolase	NA	NA	1437	619	649	29.6317	26.6483	28.14	20.6205	18.5444	19.5825
sS8_0744	CDS	812969	813388	uncharacterized protein	O07571	yhjQ,BSU10600	420	346	372	16.5631	15.2745	15.9188	39.436	36.3679	37.9019
sS8_0745	CDS	813614	815662	copper-translocating P-type ATPase	O30085	copB,AF_0152	2049	475	551	22.7384	22.6244	22.6814	11.0973	11.0417	11.0695
sS8_0746	CDS	815866	817869	uncharacterized protein	NA	NA	2004	718	810	34.3708	33.2591	33.8149	17.1511	16.5963	16.8737
sS8_0747	CDS	818060	819166	poly(3-hydroxybutyrate) synthase subunit	I3R9Z4	phaC,HFX_5221,C439_00140	1107	432	534	20.6799	21.9263	21.3031	18.6811	19.807	19.244
sS8_0748	CDS	819578	820642	rieske (2Fe-2S) region	P94679	tsaM1,tsaM	1065	375	401	17.9513	16.4653	17.2083	16.8557	15.4604	16.158
sS8_0749	CDS	820905	823580	AMP-dependent synthetase and ligase	O07610	lcfB,yhfL,BSU10270	2676	264	342	12.6377	14.0427	13.3402	4.72263	5.24765	4.98514
sS8_0750	CDS	823602	823889	uncharacterized protein	NA	NA	288	42	52	2.01055	2.13515	2.07285	6.98108	7.41371	7.1974
sS8_0751	CDS	823930	824085	beta-lactamase domain protein	NA	NA	156	163	157	7.80285	6.44651	7.12468	50.0183	41.3238	45.671
sS8_0752	CDS	824741	825799	IS5 family transposase	P76071	insH5,b1370,JW1363	1059	18.33	17	0.877462	0.69803	0.787746	0.828576	0.65914	0.743858
sS8_0753	CDS	825953	826333	uncharacterized protein	NA	NA	381	405.39	479.5	19.4061	19.6885	19.5473	50.9347	51.676	51.3053
sS8_0754	CDS	826363	826881	uncharacterized protein	NA	NA	519	508.15	525.32	24.3253	21.5699	22.9476	46.8695	41.5606	44.215
sS8_0755	CDS	827148	827513	hypothetical protein	NA	NA	366	375	365	17.9513	14.9871	16.4692	49.0474	40.9484	44.9979
sS8_0756	CDS	827507	827920	uncharacterized protein	NA	NA	414	744.17	779.71	35.6236	32.0153	33.8195	86.0474	77.3317	81.6895
sS8_0757	CDS	827917	828393	uncharacterized protein	NA	NA	477	1549.77	1605.97	74.1879	65.942	70.065	155.53	138.243	146.887
sS8_0758	CDS	828458	828673	MGC52698 protein	NA	NA	216	958	1051	45.8597	43.1547	44.5072	212.313	199.79	206.052
sS8_0759	CDS	828893	829342	CBS domain protein	P9WJA3	hrp1,Rv2626c	450	2691.5	3084	128.843	126.631	127.737	286.317	281.402	283.86
sS8_0760	CDS	829487	829783	hypothetical protein	NA	NA	297	576	610	27.5733	25.0469	26.3101	92.8393	84.3331	88.5862
sS8_0761	CDS	830463	832172	MmoR	P10577	ntrC,R01459,SMc01043	1710	3167	3405	151.605	139.811	145.708	88.6579	81.7609	85.2094
sS8_0762	CDS	832519	834207	60 kDa chaperonin	Q7WZ32	groL3,groEL3,mmoG,MCA1202	1689	273	334	13.0686	13.7142	13.3914	7.73747	8.11973	7.9286
sS8_0763	CDS	834497	834796	uncharacterized protein	NA	NA	300	62	61	2.96796	2.50469	2.73632	9.89319	8.34898	9.12108
sS8_0764	CDS	834827	835927	soluble methane monooxygenase reductase component	P22868	mmoC,MCA1200	1101	194	254	9.28683	10.4294	9.85811	8.4349	9.47265	8.95377
sS8_0765	CDS	835939	836220	hypothetical protein	P22867	mmoD,MCA1199	282	53	58	2.53712	2.38151	2.45932	8.99689	8.44508	8.72099
sS8_0766	CDS	836307	836570	hypothetical protein	NA	NA	264	51	60	2.44138	2.46363	2.45251	9.24766	9.33195	9.2898
sS8_0767	CDS	836567	837085	methane monooxygenase subunit A, gamma chain	P11987	mmoZ,MCA1198	519	114	140	5.45721	5.74848	5.60284	10.5149	11.0761	10.7955
sS8_0768	CDS	837097	837519	methane monooxygenase subunit B	P18797	mmoB,MCA1196	423	105	135	5.02638	5.54318	5.28478	11.8827	13.1044	12.4936
sS8_0769	CDS	837529	838701	methane monooxygenase subunit A, beta chain	P18798	mmoY,MCA1195	1173	796	795	38.1047	32.6431	35.3739	32.4848	27.8288	30.1568
sS8_0770	CDS	838799	840382	methane monooxygenase subunit A, alpha chain	P22869	mmoX,MCA1194	1584	386	488	18.4779	20.0376	19.2577	11.6654	12.65	12.1577
sS8_0771	CDS	841213	841953	UDP-glucose 4-epimerase	Q57664	MJ0211	741	1152	1270	55.1465	52.1469	53.6467	74.4218	70.3737	72.3977
sS8_0772	CDS	842051	843553	hypothetical protein	NA	NA	1503	1137	1271	54.4285	52.188	53.3082	36.2132	34.7225	35.4679
sS8_0773	CDS	843555	844793	hypothetical protein	D4GU68	agl15,HVO_2055,C498_05558	1239	817	903	39.11	37.0777	38.0938	31.5658	29.9255	30.7456
sS8_0774	CDS	844889	846013	hypothetical conserved protein	NA	NA	1125	1696	1742	81.1879	71.5275	76.3577	72.1671	63.58	67.8735
sS8_0775	CDS	846015	847133	glycosyl transferase group 1	P26402	rfbU,STM2086	1119	1289	1257	61.7048	51.6131	56.6589	55.1428	46.1243	50.6335
sS8_0776	CDS	847209	848333	glycosyl transferase group 1	A4FQ08	mshA,SACE_6971	1125	2269	2391	108.618	98.1758	103.397	96.549	87.2674	91.9082
sS8_0777	CDS	848496	849500	ATPase with chaperone activity, ATP-binding subunit	NA	NA	1005	2676	2671	128.101	109.673	118.887	127.463	109.127	118.295
sS8_0778	CDS	850315	851793	peptidase families S8 and S53 domain protein	Q45670		1479	945	1070	45.2374	43.9348	44.5861	30.5865	29.7057	30.1461
sS8_0779	CDS	852041	852247	hypothetical protein	NA	NA	207	38	47	1.81907	1.92985	1.87446	8.78778	9.32293	9.05535
sS8_0780	CDS	852589	853593	uncharacterized protein	Q8R0F3	Sumf1,Fge	1005	1099	1213	52.6094	49.8065	51.2079	52.3477	49.5587	50.9532
sS8_0781	CDS	853689	854204	hypothetical protein	NA	NA	516	592	708	28.3392	29.0709	28.705	54.9209	56.3389	55.6299
sS8_0782	CDS	854270	855043	hypothetical protein	NA	NA	774	406	431	19.4353	17.6971	18.5662	25.1102	22.8645	23.9874
sS8_0783	CDS	855037	855321	hypothetical protein	NA	NA	285	147	152	7.03693	6.24121	6.63907	24.691	21.899	23.295
sS8_0784	CDS	855380	855868	hypothetical protein	NA	NA	489	355	321	16.9939	13.1804	15.0872	34.7524	26.9539	30.8531
sS8_0785	CDS	856140	856937	polysaccharide export protein	Q8ZNQ9	wza,STM2118	798	647	684	30.9721	28.0854	29.5287	38.8121	35.1948	37.0034
sS8_0786	CDS	857461	858141	capsular exopolysaccharide family	Q04663	cpsD,gbs1245	681	993	1052	47.5352	43.1957	45.3654	69.802	63.4298	66.6159
sS8_0787	CDS	858459	859799	hypothetical protein	Q45409	epsB	1341	2222	2366	106.368	97.1493	101.758	79.3197	72.4454	75.8825
sS8_0788	CDS	859892	860830	putative CDP-glucose 4,6-dehydratase	O06485	yfnG,BSU07280	939	3014	3137	144.281	128.807	136.544	153.654	137.175	145.414
sS8_0789	CDS	861061	861789	glucose-1-phosphate cytidylyltransferase	O06486	yfnH,BSU07270	729	967	1050	46.2905	43.1136	44.7021	63.4987	59.1407	61.3197
sS8_0790	CDS	861947	862141	FG-GAP repeat-containing protein	NA	NA	195	126	120	6.03165	4.92727	5.47946	30.9315	25.268	28.0998
sS8_0791	CDS	862068	862838	radical SAM domain protein	NA	NA	771	546	602	26.1372	24.7185	25.4278	33.9003	32.0603	32.9803
sS8_0792	CDS	863219	864022	UDP-glucose 4-epimerase	Q57664	MJ0211	804	679	783	32.5039	32.1504	32.3272	40.4277	39.9881	40.2079
sS8_0793	CDS	864288	865124	glucose-1-phosphate thymidyltransferase	D4GU70	agl11,HVO_2057,C498_05568	837	442	507	21.1587	20.8177	20.9882	25.2792	24.8718	25.0755
sS8_0794	CDS	865277	866188	hypothetical protein	NA	NA	912	768	876	36.7644	35.9691	36.3667	40.3118	39.4397	39.8758
sS8_0795	CDS	866301	867242	putative glycosyl transferase	P9WMY3	wbbL,wbbL1,Rv3265c	942	1191	1319	57.0135	54.1589	55.5862	60.5239	57.4935	59.0087
sS8_0796	CDS	867239	867682	undecaprenyl-phosphate galactose phosphotransferase	Q04664	cpsE,gbs1244	444	338	315	16.1801	12.9341	14.5571	36.4418	29.1308	32.7863
sS8_0797	CDS	868369	868656	hypothetical protein	NA	NA	288	462	478	22.1161	19.6269	20.8715	76.7919	68.1491	72.4705
sS8_0798	CDS	869138	869782	uncharacterized protein	NA	NA	645	1222	1339	58.4974	54.9801	56.7388	90.6937	85.2405	87.9671
sS8_0799	CDS	870718	870987	hypothetical protein	NA	NA	270	278	255	13.3079	10.4704	11.8892	49.2886	38.7794	44.034
sS8_0800	CDS	871174	871461	nitrile hydratase	NA	NA	288	265	241	12.6856	9.8956	11.2906	44.0473	34.3597	39.2035
sS8_0801	CDS	871836	872615	adenylate cyclase / guanylate cyclase	NA	NA	780	309	312	14.7919	12.8109	13.8014	18.964	16.4242	17.6941
sS8_0802	CDS	872597	873292	adenylate cyclase / guanylate cyclase	NA	NA	696	298	299	14.2653	12.2771	13.2712	20.4962	17.6395	19.0678
sS8_0803	CDS	873399	874379	hypothetical protein	NA	NA	981	5861	5877	280.568	241.313	260.94	286.002	245.987	265.994
sS8_0804	CDS	874550	874849	RNP-1 like RNA-binding protein	Q9WX37	rbpE,all2777	300	17368	17828	831.411	732.028	781.719	2771.37	2440.09	2605.73
sS8_0805	CDS	875214	876473	DEAD/DEAH box helicase domain-containing protein	P25888	rhlE,b0797,JW0781	1260	31000	32986	1483.98	1354.42	1419.2	1177.76	1074.94	1126.35
sS8_0806	CDS	876417	876638	uncharacterized protein	NA	NA	222	3952	4311	189.183	177.012	183.098	852.177	797.352	824.764
sS8_0807	CDS	877215	878639	TPR repeat-containing protein	Q9M8Y0	SEC,At3g04240,T6K12.14	1425	13481	13280	645.339	545.284	595.312	452.869	382.656	417.763
sS8_0808	CDS	879046	881412	hypothetical protein	Q7TSC3	Nek5	2367	5205	5426	249.165	222.795	235.98	105.266	94.1253	99.6957
sS8_0809	CDS	881478	883103	hypothetical protein	P56117	HP_0190	1626	2094	2223	100.24	91.2776	95.759	61.6484	56.1363	58.8924
sS8_0810	CDS	883312	884574	hypothetical protein	NA	NA	1263	888	919	42.5088	37.7347	40.1217	33.657	29.877	31.767
sS8_0811	CDS	884674	885495	uncharacterized protein	NA	NA	822	349	453	16.7067	18.6004	17.6536	20.3245	22.6283	21.4764
sS8_0812	CDS	885506	886270	calcineurin-like phosphoesterase superfamily domain protein	NA	NA	765	317	325	15.1749	13.3447	14.2598	19.8364	17.444	18.6402
sS8_0813	CDS	886607	889633	hypothetical protein	P35164	resE,ypxE,BSU23110	3027	877	870	41.9822	35.7227	38.8524	13.8692	11.8014	12.8353
sS8_0814	CDS	890254	890526	uncharacterized protein	NA	NA	273	819	884	39.2057	36.2975	37.7516	143.611	132.958	138.284
sS8_0815	CDS	890775	891545	ethanolamine ammonia-lyase	C1DNK9	eutC,Avin_09930	771	1248	1297	59.7421	53.2555	56.4988	77.4865	69.0733	73.2799
sS8_0816	CDS	891542	892939	ethanolamine ammonia-lyase heavy chain	P0AEJ6	eutB,b2441,JW2434	1398	1726	1807	82.6241	74.1964	78.4102	59.1016	53.0733	56.0874
sS8_0817	CDS	893046	894524	aldehyde dehydrogenase (NAD) family protein	P11884	Aldh2	1479	3635	3787	174.008	155.496	164.752	117.653	105.136	111.394
sS8_0818	CDS	894998	895507	hypothetical protein	NA	NA	510	362	353	17.329	14.4944	15.9117	33.9785	28.4203	31.1994
sS8_0819	CDS	896307	896687	uncharacterized protein	NA	NA	381	233.54	280.46	11.1796	11.5158	11.3477	29.3428	30.2253	29.7841
sS8_0820	CDS	896704	897240	uncharacterized protein	NA	NA	537	295.43	333.05	14.1423	13.6752	13.9088	26.3358	25.466	25.9009
sS8_0821	CDS	897316	897525	uncharacterized protein	NA	NA	210	110	117	5.26573	4.80409	5.03491	25.0749	22.8766	23.9757
sS8_0822	CDS	897525	897761	uncharacterized protein	NA	NA	237	57	66	2.7286	2.71	2.7193	11.5131	11.4346	11.4738
sS8_0823	CDS	897725	898228	uncharacterized protein	NA	NA	504	296	363	14.1696	14.905	14.5373	28.1143	29.5734	28.8438
sS8_0824	CDS	898705	899763	IS5 family transposase	P76071	insH5,b1370,JW1363	1059	3	5.33	0.143611	0.218853	0.181232	0.13561	0.20666	0.171135
sS8_0825	CDS	900234	900971	putative lipoprotein	NA	NA	738	267	262	12.7814	10.7579	11.7696	17.3189	14.5771	15.948
sS8_0826	CDS	901165	901641	uncharacterized protein	NA	NA	477	1131	1014	54.1413	41.6354	47.8883	113.504	87.286	100.395
sS8_0827	CDS	901767	902309	uncharacterized protein	Q9K8Z7	BH2855	543	812	845	38.8706	34.6962	36.7834	71.585	63.8972	67.7411
sS8_0828	CDS	902498	902737	uncharacterized protein	NA	NA	240	231	273	11.058	11.2095	11.1338	46.0751	46.7064	46.3908
sS8_0829	CDS	902844	903809	Zn-dependent oxidoreductase, NADPH:quinone reductase	Q9SV68	At4g13010,F25G13_100	966	793	807	37.9611	33.1359	35.5485	39.2972	34.3021	36.7997
sS8_0830	CDS	904003	904218	heat shock 70 kDa protein 12A	NA	NA	216	381	446	18.2386	18.313	18.2758	84.4378	84.7825	84.6101
sS8_0831	CDS	904323	906542	outer membrane autotransporter barrel domain protein	Q6B6R8	estA	2220	1213	1289	58.0666	52.9271	55.4968	26.1561	23.841	24.9986
sS8_0832	CDS	907359	910316	transaldolase	Q9D4D4	Tktl2	2958	1996	2216	95.549	90.9902	93.2696	32.3019	30.7607	31.5313
sS8_0833	CDS	910431	911618	pyridine nucleotide-disulfide oxidoreductase	Q9GRX6	aif,DDB_G0288247	1188	1781	1868	85.2569	76.7011	80.979	71.7651	64.5632	68.1642
sS8_0834	CDS	911783	913321	serine/threonine protein kinase	Q8R9T6	sps1,TTE1500	1539	1309	1298	62.6622	53.2966	57.9794	40.7162	34.6307	37.6734
sS8_0835	CDS	913653	914618	transposase	P20665	piv	966	488.94	504.97	23.4057	20.7344	22.07	24.2295	21.4641	22.8468
sS8_0836	CDS	914962	916032	uncharacterized protein	NA	NA	1071	2492	2859	119.293	117.392	118.342	111.384	109.61	110.497
sS8_0837	CDS	916326	916988	cyclic nucleotide-binding protein	P0A2T6	crp,cap,STM3466	663	864	958	41.3599	39.336	40.348	62.383	59.3303	60.8566
sS8_0838	CDS	917287	918243	transposase IS116/IS110/IS902 family protein	P20665	piv	957	789.67	884.83	37.8017	36.3316	37.0667	39.5002	37.9641	38.7321
sS8_0839	CDS	918867	920378	uncharacterized protein	P55504	NGR_a03120,y4jD	1512	135.83	141.33	6.50222	5.80309	6.15265	4.30041	3.83802	4.06921
sS8_0840	CDS	920437	920778	transposase	P55503	NGR_a03130,y4jC	342	11.33	20.67	0.54237	0.848722	0.695546	1.58588	2.48164	2.03376
sS8_0841	CDS	920778	921080	putative uncharacterized protein	NA	NA	303	0	0	0	0	0	0	0	0
sS8_0842	CDS	921110	922342	uncharacterized protein	NA	NA	1233	107	154	5.12212	6.32333	5.72272	4.15419	5.12841	4.6413
sS8_0843	CDS	922366	922761	uncharacterized protein	NA	NA	396	88	112	4.21258	4.59878	4.40568	10.6378	11.6131	11.1255
sS8_0844	CDS	922776	923072	prevent-host-death family protein	NA	NA	297	187	211	8.95174	8.66378	8.80776	30.1405	29.171	29.6558
sS8_0845	CDS	923269	923973	transposase	P55729	NGR_a00500,y4zB	705	173.5	155	8.30549	6.36439	7.33494	11.7808	9.0275	10.4042
sS8_0846	CDS	924030	924404	uncharacterized protein	NA	NA	375	94	109	4.4998	4.4756	4.4877	11.9995	11.9349	11.9672
sS8_0847	CDS	924441	925118	RNA-directed DNA polymerase	NA	NA	678	3008	3185	143.994	130.778	137.386	212.38	192.888	202.634
sS8_0848	CDS	925231	925662	hypothetical protein	NA	NA	432	2132	2270.5	102.059	93.228	97.6437	236.249	215.806	226.027
sS8_0849	CDS	925697	926002	hypothetical protein	NA	NA	306	1308	1394	62.6143	57.2384	59.9264	204.622	187.054	195.838
sS8_0850	CDS	925999	926502	hypothetical protein	NA	NA	504	1311	1487	62.7579	61.0571	61.9075	124.52	121.145	122.832
sS8_0851	CDS	926599	927075	uncharacterized protein	NA	NA	477	1615.27	1677.97	77.3234	68.8984	73.1109	162.104	144.441	153.272
sS8_0852	CDS	927072	927485	uncharacterized protein	NA	NA	414	789.83	834.21	37.8094	34.2531	36.0312	91.327	82.737	87.032
sS8_0853	CDS	927997	929055	IS5 family transposase	P76071	insH5,b1370,JW1363	1059	3.5	4.33	0.167546	0.177792	0.172669	0.158211	0.167887	0.163049
sS8_0854	CDS	929285	929770	hypothetical protein	NA	NA	486	427	439	20.4406	18.0256	19.2331	42.0588	37.0897	39.5743
sS8_0855	CDS	929846	931357	uncharacterized protein	P55504	NGR_a03120,y4jD	1512	13.5	18	0.646248	0.73909	0.692669	0.427413	0.488816	0.458115
sS8_0856	CDS	931416	931757	transposase	P55503	NGR_a03130,y4jC	342	77.55	83.61	3.71234	3.43307	3.57271	10.8548	10.0382	10.4465
sS8_0857	CDS	931757	932059	putative uncharacterized protein	NA	NA	303	2.4	1	0.114889	0.0410606	0.0779746	0.37917	0.135513	0.257342
sS8_0858	CDS	932213	933379	uncharacterized protein	NA	NA	1167	469	491	22.4511	20.1607	21.3059	19.2383	17.2757	18.257
sS8_0859	CDS	933545	934054	hypothetical protein	NA	NA	510	747	818	35.7591	33.5875	34.6733	70.1158	65.8579	67.9869
sS8_0860	CDS	934196	934447	uncharacterized protein	NA	NA	252	320.5	346.5	15.3424	14.2275	14.785	60.8826	56.4583	58.6704
sS8_0861	CDS	934617	934841	transposase	NA	NA	225	80.5	96	3.85356	3.94181	3.89768	17.1269	17.5192	17.323
sS8_0862	CDS	935096	937750	AAA domain protein	P64796	Mb1309	2655	1058	1139	50.6467	46.768	48.7074	19.076	17.6151	18.3455
sS8_0863	CDS	937747	938874	metallophosphoesterase	O51769	sbcD,BB_0829	1128	612	594	29.2966	24.39	26.8433	25.9722	21.6223	23.7972
sS8_0864	CDS	939218	940288	hydrogenase (NiFe) small subunit HydA	P31892	hoxK,PHG001	1071	703	829	33.6528	34.0392	33.846	31.4218	31.7826	31.6022
sS8_0865	CDS	940285	942078	nickel-dependent hydrogenase large subunit	P12636	hupB,hupL,bll6941	1794	1359	1635	65.0557	67.134	66.0948	36.2629	37.4214	36.8422
sS8_0866	CDS	942400	942711	hypothetical protein	NA	NA	312	69	70	3.30305	2.87424	3.08864	10.5867	9.21231	9.8995
sS8_0867	CDS	942601	943185	putative hydrogenase accessory protein	P27650	hupE	585	204	223	9.76553	9.15651	9.46102	16.6932	15.6521	16.1727
sS8_0868	CDS	943196	943882	nickel-iron hydrogenase, small subunit	Q43953	hupZ	687	285	324	13.643	13.3036	13.4733	19.8588	19.3648	19.6118
sS8_0869	CDS	943879	944481	hydrogenase expression/formation protein	Q56362	hupD	603	259	302	12.3984	12.4003	12.3993	20.5612	20.5643	20.5628
sS8_0870	CDS	944483	944785	hydrogenase assembly chaperone hypC/hupF	P40592	hoxL	303	123	158	5.88804	6.48757	6.1878	19.4325	21.4111	20.4218
sS8_0871	CDS	944782	945153	hydrogenase expression/formation protein	P28149	hupG	372	156	197	7.46776	8.08893	7.77834	20.0746	21.7444	20.9095
sS8_0872	CDS	945159	946001	putative hydrogenase expression/formation protein	P31911	hoxQ,PHG008	843	271	314	12.9728	12.893	12.9329	15.3889	15.2942	15.3416
sS8_0873	CDS	946004	946180	rubredoxin	P48344	hupI,bsl6935	177	55	59	2.63286	2.42257	2.52772	14.8749	13.6869	14.2809
sS8_0874	CDS	946529	947731	Ni,Fe-hydrogenase I large subunit	P28153	hupK	1203	243	311	11.6325	12.7698	12.2012	9.66955	10.615	10.1423
sS8_0875	CDS	948169	949302	extracellular repeat protein, HAF family	NA	NA	1134	2012	2160	96.3149	88.6908	92.5029	84.9338	78.2106	81.5722
sS8_0876	CDS	949731	950072	probable hydrogenase nickel incorporation protein HypA	Q45256	hypA2,hypA,bll6932	342	420	473	20.1055	19.4216	19.7636	58.788	56.7884	57.7882
sS8_0877	CDS	950075	950947	hydrogenase nickel insertion protein HypB	P31880	hypB	873	1287	1377	61.609	56.5404	59.0747	70.5716	64.7656	67.6686
sS8_0878	CDS	950944	953250	(NiFe) hydrogenase maturation protein HypF	Q55638	hypF,sll0322	2307	1742	1774	83.39	72.8414	78.1157	36.1465	31.5741	33.8603
sS8_0879	CDS	953241	953489	hydrogenase assembly chaperone HypC/HupF	P74095	hypC,ssl3580	249	394	413	18.8609	16.958	17.9094	75.7465	68.1045	71.9255
sS8_0880	CDS	953476	954567	hydrogenase expression/formation protein HypD	P26411	hypD	1092	1632	1647	78.1243	67.6267	72.8755	71.5424	61.9293	66.7358
sS8_0881	CDS	954557	955630	hydrogenase expression/formation protein HypE	P40595	hypE	1074	1356	1347	64.9121	55.3086	60.1103	60.4395	51.4977	55.9686
sS8_0882	CDS	955682	956776	adenylate/guanylate cyclase family protein	NA	NA	1095	192	236	9.19109	9.69029	9.44069	8.39369	8.84958	8.62164
sS8_0883	CDS	956688	958496	uncharacterized protein	P23890	cadC,b4133,JW4094	1809	317.5	368	15.1988	15.1103	15.1545	8.40177	8.35284	8.37731
sS8_0884	CDS	958691	959455	transposase	Q08082	BOV_0130,BOV_0327,BOV_0345,BOV_0531,BOV_0725,BOV_0781,BOV_0838,BOV_0914,BOV_1037,BOV_1142,BOV_1154,BOV_1234,BOV_1381,BOV_1932,BOV_A0158,BOV_A0204,BOV_A0419,BOV_A0470,BOV_A0519,BOV_A0721	765	222	294	10.6272	12.0718	11.3495	13.8918	15.7801	14.8359
sS8_0885	CDS	959688	960728	Rhs element Vgr protein	A0A0H3AIG7	vgrG1,vgrG-1,VC0395_A1026	1041	1193.98	1223.98	57.1561	50.2573	53.7067	54.905	48.2779	51.5915
sS8_0886	CDS	960725	960967	Rhs element Vgr protein	A0A0H3AIG7	vgrG1,vgrG-1,VC0395_A1026	243	41	48	1.96268	1.97091	1.96679	8.07687	8.11073	8.0938
sS8_0887	CDS	961002	962060	IS5 family transposase	P76071	insH5,b1370,JW1363	1059	123	126	5.88804	5.17363	5.53084	5.56	4.88539	5.2227
sS8_0888	CDS	962802	963953	extracellular repeat protein, HAF family	NA	NA	1152	2242	2230.5	107.325	91.5856	99.4553	93.1642	79.5014	86.3328
sS8_0889	CDS	964285	966831	TonB-dependent receptor	A1JTG3	fyuA,YE2622	2547	986	1153	47.2001	47.3428	47.2714	18.5316	18.5877	18.5597
sS8_0890	CDS	967117	967989	transposase	P43965	HI_0217	873	825.67	883.67	39.525	36.284	37.9045	45.275	41.5624	43.4187
sS8_0891	CDS	968884	970833	uncharacterized protein	E0SAL0	vgrGA,Dda3937_01760	1950	4578.15	4721.15	219.157	193.853	206.505	112.388	99.4118	105.9
sS8_0892	CDS	970844	972367	uncharacterized protein	NA	NA	1524	2800.75	2820.5	134.073	115.811	124.942	87.9742	75.9917	81.9829
sS8_0893	CDS	972364	976446	uncharacterized protein	E0SGL7	rhsC,Dda3937_04312	4083	4547	4774.67	217.666	196.051	206.858	53.3103	48.0163	50.6633
sS8_0894	CDS	976456	976851	uncharacterized protein	NA	NA	396	1104	1205	52.8488	49.478	51.1634	133.456	124.944	129.2
sS8_0895	CDS	977022	978305	transposase	Q06126	tnpA	1284	2175.91	2246.91	104.161	92.2594	98.2104	81.1226	71.8531	76.4878
sS8_0896	CDS	978347	978544	uncharacterized protein	NA	NA	198	142	148	6.79758	6.07696	6.43727	34.3312	30.6917	32.5115
sS8_0897	CDS	978599	978880	hypothetical protein	NA	NA	282	100.5	103	4.81096	4.22924	4.5201	17.0601	14.9973	16.0287
sS8_0898	CDS	978961	979224	periplasmic glucans biosynthesis protein	Q8XT53	opgD2,RSp0262,RS03704	264	43.5	58.5	2.08236	2.40204	2.2422	7.88771	9.09865	8.49318
sS8_0899	CDS	979375	980331	Rhs family protein	E0SGL7	rhsC,Dda3937_04312	957	369.5	461	17.6881	18.9289	18.3085	18.4828	19.7794	19.1311
sS8_0900	CDS	980414	980791	hypothetical protein	NA	NA	378	460	553	22.0203	22.7065	22.3634	58.2548	60.0701	59.1624
sS8_0901	CDS	980935	981210	hypothetical protein	NA	NA	276	116	151.75	5.55295	6.23094	5.89194	20.1194	22.5759	21.3476
sS8_0902	CDS	981154	982263	putative uncharacterized protein	P03835	insG,b4278,JW5767	1110	524.25	658	25.096	27.0178	26.0569	22.609	24.3404	23.4747
sS8_0903	CDS	982411	982731	putative Rhs family protein	NA	NA	321	179	178	8.56878	7.30878	7.93878	26.694	22.7688	24.7314
sS8_0904	CDS	982784	983059	insertion element IS1 1/2/3/5/6 protein insA	P03829	insA	276	14	16	0.670184	0.656969	0.663576	2.4282	2.38032	2.40426
sS8_0905	CDS	983084	983509	putative transposase	P03832	insB	426	197.7	209.29	9.46395	8.59356	9.02876	22.2158	20.1727	21.1943
sS8_0906	CDS	983607	984665	IS5 family transposase	P76071	insH5,b1370,JW1363	1059	90.33	90	4.32412	3.69545	4.00979	4.08321	3.48957	3.78639
sS8_0907	CDS	984874	985290	uncharacterized protein	NA	NA	417	395	382	18.9087	15.6851	17.2969	45.3447	37.6142	41.4795
sS8_0908	CDS	985255	985761	transposase	NA	NA	507	368	337	17.6163	13.8374	15.7268	34.7461	27.2927	31.0194
sS8_0909	CDS	985842	986501	tetratricopeptide repeat domain protein	NA	NA	660	439	482	21.015	19.7912	20.4031	31.841	29.9867	30.9138
sS8_0910	CDS	986621	987016	uncharacterized protein	NA	NA	396	229	264	10.9623	10.84	10.9011	27.6825	27.3737	27.5281
sS8_0911	CDS	987282	987665	hypothetical protein	NA	NA	384	214	268	10.2442	11.0042	10.6242	26.6777	28.6569	27.6673
sS8_0912	CDS	987880	988278	putative uncharacterized protein	NA	NA	399	135	160	6.46248	6.56969	6.51609	16.1967	16.4654	16.331
sS8_0913	CDS	988543	988848	uncharacterized protein	NA	NA	306	361	431	17.2812	17.6971	17.4891	56.4744	57.8337	57.154
sS8_0914	CDS	989845	990150	hypothetical protein	NA	NA	306	111	157	5.3136	6.44651	5.88005	17.3647	21.067	19.2159
sS8_0915	CDS	990300	991565	transposase mutator type	P80011	R00164,SMc02839,R02022,SMc04195,R02979,SMc03114,RA0205,SMa0384,RA0240,SMa0461,RA0355,SMa0673,RA0742,SMa1356	1266	1564.02	1660.31	74.87	68.1733	71.5216	59.139	53.8493	56.4942
sS8_0916	CDS	991753	994728	uncharacterized protein	Q52999	R02095,SMc01491	2976	430.5	563.5	20.6081	23.1376	21.8729	6.92478	7.77474	7.34976
sS8_0917	CDS	994893	995687	hypothetical protein	NA	NA	795	131	184	6.271	7.55514	6.91307	7.88805	9.50332	8.69569
sS8_0918	CDS	995725	996945	FG-GAP repeat protein	Q9QUM0	Itga2b	1221	837	797	40.0674	32.7253	36.3963	32.8152	26.802	29.8086
sS8_0919	CDS	997171	998340	glycosyl transferase, family 2	Q6GDN6	crtQ,SAR2645	1170	534	547	25.5627	22.4601	24.0114	21.8485	19.1967	20.5226
sS8_0920	CDS	998353	999015	alkylhydroperoxidase like protein, AhpD family	P76222	ynjA,b1753,JW1742	663	231	260	11.058	10.6757	10.8669	16.6788	16.1022	16.3905
sS8_0921	CDS	999006	1000124	type 11 methyltransferase	O52025	arsM,VNG_5177C	1119	1126	1259	53.9019	51.6952	52.7986	48.1697	46.1977	47.1837
sS8_0922	CDS	1000156	1001112	radical SAM protein	NA	NA	957	692	740	33.1262	30.3848	31.7555	34.6146	31.7501	33.1824
sS8_0923	CDS	1001286	1003433	dihydrolipoyl dehydrogenase	P0A0E4	merA,SE_0085	2148	1232.5	1380	59.0001	56.6636	57.8318	27.4675	26.3797	26.9236
sS8_0924	CDS	1003412	1004062	ISMca6, transposase, OrfB	NA	NA	651	1507.5	1605.5	72.1644	65.9227	69.0436	110.852	101.264	106.058
sS8_0925	CDS	1004208	1005302	AoaA	Q6PH19	gatm	1095	1314	1388	62.9015	56.9921	59.9468	57.4443	52.0475	54.7459
sS8_0926	CDS	1005373	1007472	cation transport ATPase	P9WPS3	ctpV,Rv0969,MTCY10D7.05c	2100	1590	1776	76.1137	72.9236	74.5186	36.2446	34.7255	35.4851
sS8_0927	CDS	1007629	1009359	nitrate ABC transporter, ATPase subunits C and D	Q5MZ53	cmpD,syc2477_d	1731	2552	2541	122.165	104.335	113.25	70.5747	60.2743	65.4245
sS8_0928	CDS	1009370	1010362	binding-protein-dependent transport systems inner membrane component	Q55461	cmpB,slr0041	993	1883	1911	90.1397	78.4667	84.3032	90.7751	79.0199	84.8975
sS8_0929	CDS	1010672	1012105	nitrate transport ATP-binding protein	P73450	nrtC,sll1452	1434	5820.5	5814	278.629	238.726	258.677	194.302	166.476	180.389
sS8_0930	CDS	1013117	1014205	MDE membrane fusion protein	Q8FWV8	bepF,BRA0335,BS1330_II0332	1089	2687.5	2794	128.651	114.723	121.687	118.137	105.347	111.742
sS8_0931	CDS	1014202	1017393	OqxB integral membrane protein	Q8G2M6	bepE,BR0292,BS1330_I0293	3192	5645.5	5925	270.252	243.284	256.768	84.6653	76.2167	80.441
sS8_0932	CDS	1017560	1018024	magnesium transporter MgtC	Q57208	slr0014	465	282	276	13.4994	11.3327	12.4161	29.031	24.3714	26.7012
sS8_0933	CDS	1018144	1019664	uncharacterized protein	NA	NA	1521	488	517	23.3607	21.2283	22.2945	15.3588	13.9568	14.6578
sS8_0934	CDS	1019978	1020385	uncharacterized protein	Q04441	ctaC,BpOF4_00915	408	102	122	4.88277	5.00939	4.94608	11.9676	12.2779	12.1227
sS8_0935	CDS	1020366	1022219	pqq-dependent dehydrogenase, methanol/ethanol family	P29968	xoxF	1854	446	571	21.3501	23.4456	22.3979	11.5157	12.6459	12.0808
sS8_0936	CDS	1022419	1023147	uncharacterized protein	O34329	ctaG,BSU14930	729	176	182	8.42516	7.47302	7.94909	11.5572	10.2511	10.9041
sS8_0937	CDS	1023384	1023758	uncharacterized protein	NA	NA	375	489	532	23.4086	21.8442	22.6264	62.4228	58.2512	60.337
sS8_0938	CDS	1023768	1024376	cytochrome c oxidase, subunit III	P50677	ctaE	609	214	271	10.2442	11.1274	10.6858	16.8214	18.2716	17.5465
sS8_0939	CDS	1024373	1026253	cytochrome-c oxidase	P24010	ctaD,BSU14900	1881	552	595	26.4244	24.431	25.4277	14.048	12.9883	13.5182
sS8_0940	CDS	1026477	1027469	cytochrome c oxidase, subunit II	Q04441	ctaC,BpOF4_00915	993	607	642	29.0572	26.3609	27.7091	29.2621	26.5467	27.9044
sS8_0941	CDS	1027517	1027915	cytochrome c class I	D3NRE7	ccoP,AZL_003380	399	678	652	32.456	26.7715	29.6138	81.3434	67.0965	74.2199
sS8_0942	CDS	1028382	1029782	UDP-N-acetylmuramate:L-alanyl-gamma-D-glutamyl- meso-diaminopimelate ligase	P37773	mpl,yjfG,b4233,JW4192	1401	4836	5056	231.501	207.602	219.551	165.24	148.181	156.71
sS8_0943	CDS	1029812	1030417	ankyrin	Q9ULJ7	ANKRD50,KIAA1223	606	1665	1840	79.704	75.5514	77.6277	131.525	124.672	128.099
sS8_0944	CDS	1030498	1030875	protein ApaG	Q5P714	apaG,AZOSEA07740,ebA1421	378	685	735.5	32.7911	30.2	31.4956	86.749	79.8943	83.3216
sS8_0945	CDS	1030880	1031707	diadenosine tetraphosphatase	Q60CE9	apaH,MCA0159	828	1774	1900	84.9218	78.0151	81.4684	102.563	94.2211	98.3918
sS8_0946	CDS	1031979	1032968	uncharacterized protein	P0AFS8	ydiK,SF1718,S1850	990	931	937	44.5672	38.4737	41.5205	45.0174	38.8624	41.9399
sS8_0947	CDS	1033007	1033846	putative signal transduction protein	O83112	TP_0073	840	1925	1968	92.1502	80.8072	86.4787	109.703	96.199	102.951
sS8_0948	CDS	1033874	1034857	glycine cleavage T protein	A7MTS4	VIBHAR_03546	984	2862	2597	137.005	106.634	121.819	139.232	108.368	123.8
sS8_0949	CDS	1034933	1035823	heat shock protein HtpX	B8GTV4	htpX,Tgr7_2118	891	4776	4672.5	228.628	191.855	210.242	256.597	215.326	235.962
sS8_0950	CDS	1035961	1037079	glucose/sorbosone dehydrogenase	O51055	BB_0024	1119	1253	1375	59.9814	56.4583	58.2198	53.6027	50.4542	52.0285
sS8_0951	CDS	1037398	1038666	DNA repair protein RadA	P96963	radA,PA4609	1269	1315	1384	62.9494	56.8278	59.8886	49.6055	44.7816	47.1935
sS8_0952	CDS	1038676	1039056	cyclic diguanosine monophosphate-binding protein	Q9HVI1	PA4608	381	1478	1527	70.7522	62.6995	66.7259	185.701	164.566	175.133
sS8_0953	CDS	1039074	1039694	FHA domain-containing protein	NA	NA	621	3491	3590	167.115	147.407	157.261	269.106	237.371	253.239
sS8_0954	CDS	1040006	1041412	sigma54 specific transcriptional regulator, Fis family	Q8Z333	zraR,hydG,STY3711,t3457	1407	5133.5	5199	245.742	213.474	229.608	174.657	151.723	163.19
sS8_0955	CDS	1041716	1042027	flagellar hook-basal body complex protein fliE	Q82T49	fliE,NE2080	312	682	800	32.6475	32.8484	32.748	104.639	105.283	104.961
sS8_0956	CDS	1042047	1043744	flagellar M-ring protein	Q51463	fliF,PA1101	1698	2215	2454	106.033	100.763	103.398	62.4456	59.3419	60.8938
sS8_0957	CDS	1043737	1044744	flagellar motor switch protein G	Q51464	fliG,PA1102	1008	969	1031	46.3863	42.3334	44.3599	46.0181	41.9975	44.0078
sS8_0958	CDS	1044731	1045444	flagellar assembly protein fliH/type III secretion system HrpE	P31068	fliH,fla AII.3,fla BIII,b1940,JW1924	714	1160	1374	55.5295	56.4172	55.9734	77.7724	79.0157	78.3941
sS8_0959	CDS	1045441	1046802	flagellum-specific ATP synthase	Q9I4N1	fliI,PA1104	1362	1743.5	1872	83.4618	76.8654	80.1636	61.2788	56.4357	58.8573
sS8_0960	CDS	1047034	1047303	flagellar export protein fliJ	NA	NA	270	539	579	25.8021	23.7741	24.7881	95.5632	88.0521	91.8077
sS8_0961	CDS	1047375	1048628	hypothetical protein	P52614	fliK,flaE,flaR,b1943,JW1927	1254	1138	1237	54.4763	50.7919	52.6341	43.4421	40.5039	41.973
sS8_0962	CDS	1048880	1049293	30S ribosomal protein S6	Q606H8	rpsF,MCA2038	414	4174	4478	199.81	183.869	191.84	482.634	444.128	463.381
sS8_0963	CDS	1049365	1049592	30S ribosomal protein S18	Q606H9	rpsR,MCA2037	228	2476	2557	118.527	104.992	111.759	519.854	460.491	490.172
sS8_0964	CDS	1049627	1050535	uncharacterized protein	NA	NA	909	3738	3846	178.939	157.919	168.429	196.853	173.728	185.29
sS8_0965	CDS	1050598	1051044	50S ribosomal protein L9	Q2SLB3	rplI,HCH_01713	447	2324	2577	111.25	105.813	108.532	248.882	236.718	242.8
sS8_0966	CDS	1051105	1052373	three-deoxy-D-manno-octulosonic-acid transferase domain protein	P0AC75	waaA,kdtA,b3633,JW3608	1269	1730	1818	82.8155	74.6481	78.7318	65.2605	58.8244	62.0424
sS8_0967	CDS	1052380	1055121	diguanylate cyclase/phosphodiesterase with PAS/PAC sensor	Q9I310	PA1727	2742	3604	3793	172.524	155.743	164.134	62.9192	56.7989	59.8591
sS8_0968	CDS	1055641	1056960	mannose-1-phosphate guanylyltransferase	P0C7J3	xanB,XCC0625	1320	6660	7086	318.816	290.955	304.886	241.527	220.421	230.974
sS8_0969	CDS	1056987	1058078	GTP-dependent nucleic acid-binding protein EngD	Q7VMI2	ychF,engD,HD_0995	1092	4009	4192.5	191.912	172.146	182.029	175.743	157.643	166.693
sS8_0970	CDS	1058300	1059496	integrase	P76542	intZ,b2442	1197	861	939	41.2163	38.5559	39.8861	34.433	32.2104	33.3217
sS8_0971	CDS	1059474	1060223	uncharacterized protein	NA	NA	750	3537	3999.5	169.317	164.222	166.769	225.756	218.962	222.359
sS8_0972	CDS	1061403	1065614	superfamily I DNA/RNA helicase	P38859	DNA2,YHR164C	4212	3414	3388.5	163.429	139.134	151.281	38.8008	33.0327	35.9168
sS8_0973	CDS	1065703	1067802	uncharacterized protein	NA	NA	2100	1421	1468	68.0236	60.2769	64.1503	32.3922	28.7033	30.5477
sS8_0974	CDS	1067812	1070790	restriction enzyme type I helicase subunit and related helicase	O05052	HI_1285	2979	2000	2150	95.7405	88.2802	92.0104	32.1385	29.6342	30.8863
sS8_0975	CDS	1070795	1071949	uncharacterized protein	Q57594	MJ0130	1155	620	711	29.6796	29.1941	29.4368	25.6966	25.2762	25.4864
sS8_0976	CDS	1071939	1073078	DNA-binding protein	NA	NA	1140	776	814	37.1473	33.4233	35.2853	32.5854	29.3187	30.952
sS8_0977	CDS	1073071	1073430	killer suppression protein HigA	NA	NA	360	309	351	14.7919	14.4123	14.6021	41.0886	40.034	40.5613
sS8_0978	CDS	1073442	1074947	type I restriction-modification system methylation subunit	Q60297	MJECL42	1506	927	991	44.3757	40.691	42.5334	29.466	27.0193	28.2426
sS8_0979	CDS	1074944	1076440	N-6 DNA methylase	Q47163	hsdM	1497	942	967	45.0938	39.7056	42.3997	30.1228	26.5234	28.3231
sS8_0980	CDS	1076454	1077347	transcriptional regulator-like protein	NA	NA	894	586	603	28.052	24.7595	26.4057	31.378	27.6952	29.5366
sS8_0981	CDS	1077601	1078743	uncharacterized protein	NA	NA	1143	640	732	30.637	30.0563	30.3466	26.804	26.296	26.55
sS8_0982	CDS	1078824	1080869	uncharacterized protein	Q97WG8	herA,SSO2251	2046	864	934	41.3599	38.3506	39.8552	20.215	18.7442	19.4796
sS8_0983	CDS	1081439	1082176	uncharacterized protein	NA	NA	738	243	258	11.6325	10.5936	11.113	15.7622	14.3545	15.0583
sS8_0984	CDS	1082306	1083880	ATPase central domain-containing protein	Q00WL5	Ot13g03040	1575	131	206	6.271	8.45848	7.36474	3.98159	5.37046	4.67602
sS8_0985	CDS	1083887	1084156	uncharacterized protein	NA	NA	270	42	55	2.01055	2.25833	2.13444	7.44648	8.36419	7.90534
sS8_0986	CDS	1084143	1084619	uncharacterized protein	NA	NA	477	65	83	3.11157	3.40803	3.2598	6.5232	7.14471	6.83395
sS8_0987	CDS	1084616	1085032	uncharacterized protein	NA	NA	417	72	88	3.44666	3.61333	3.52999	8.26537	8.66506	8.46521
sS8_0988	CDS	1085029	1085673	uncharacterized protein	NA	NA	645	79	104	3.78175	4.2703	4.02602	5.86318	6.62062	6.2419
sS8_0989	CDS	1085691	1086347	uncharacterized protein	NA	NA	657	62	125	2.96796	5.13257	4.05026	4.51744	7.81213	6.16478
sS8_0990	CDS	1086490	1086729	XRE family transcriptional regulator	P23939		240	142	138	6.79758	5.66636	6.23197	28.3232	23.6098	25.9665
sS8_0991	CDS	1087184	1088206	RepA	NA	NA	1023	397.5	461	19.0284	18.9289	18.9787	18.6006	18.5033	18.552
sS8_0992	CDS	1088245	1088457	AlpA family transcriptional regulator	NA	NA	213	259	225	12.3984	9.23863	10.8185	58.2084	43.3738	50.7911
sS8_0993	CDS	1088928	1089686	putative uncharacterized protein	NA	NA	759	2093	2183	100.192	89.6352	94.9138	132.006	118.096	125.051
sS8_0994	CDS	1089679	1090524	UPF0276 protein BGP_6058	A3QF58	Shew_2240	846	6051	5976	289.663	245.378	267.52	342.391	290.045	316.218
sS8_0995	CDS	1090554	1090877	uncharacterized protein	NA	NA	324	13563.5	14394	649.288	591.026	620.157	2003.98	1824.15	1914.06
sS8_0996	CDS	1091255	1091686	transposase	P59696	tnpA1,STM0946,tnpA2,STM1957,tnpA3,STM2471,tnpA4,STM3032,tnpA5,STM3479,tnpA6,STM4311	432	665.27	689.28	31.8466	28.3022	30.0744	73.7191	65.5144	69.6167
sS8_0997	CDS	1091941	1092198	hypothetical protein	NA	NA	258	1076	1183	51.5084	48.5746	50.0415	199.645	188.274	193.959
sS8_0998	CDS	1092284	1093060	uncharacterized protein	P48027	gacS,lemA	777	1500	1598	71.8054	65.6148	68.7101	92.4136	84.4463	88.43
sS8_0999	CDS	1093109	1093654	exonuclease RNase T and DNA polymerase III	Q60BD8	orn,MCA0539	546	1513	1547	72.4277	63.5207	67.9742	132.651	116.338	124.495
sS8_1000	CDS	1093834	1095078	M48 family peptidase	P47154	STE24,AFC1,YJR117W,J2032	1245	5501	5857	263.334	240.492	251.913	211.513	193.166	202.34
sS8_1001	CDS	1095104	1096015	putative ribosome biogenesis GTPase RsgA	Q2NW87	rsgA,SG0313	912	2302	2272	110.197	93.2896	101.743	120.83	102.291	111.561
sS8_1002	CDS	1096206	1097114	uncharacterized protein	NA	NA	909	7005.5	7247	335.355	297.566	316.46	368.927	327.355	348.141
sS8_1003	CDS	1097306	1098220	tyrosine recombinase XerC	C1DJ58	xerC,Avin_47730	915	2256	2225	107.995	91.3597	99.6775	118.028	99.8467	108.937
sS8_1004	CDS	1098224	1098862	uncharacterized protein	NA	NA	639	2515	2629	120.394	107.948	114.171	188.41	168.933	178.671
sS8_1005	CDS	1099045	1099602	hypothetical protein	NA	NA	558	3049	3077	145.956	126.343	136.15	261.571	226.422	243.996
sS8_1006	CDS	1099767	1101014	diaminopimelate decarboxylase	Q9KVL7	lysA,VC_0125	1248	3949	4205	189.04	172.66	180.85	151.474	138.349	144.912
sS8_1007	CDS	1101336	1102376	A/G-specific adenine glycosylase	P17802	mutY,micA,b2961,JW2928	1041	1332	1519	63.7632	62.371	63.0671	61.2519	59.9145	60.5832
sS8_1008	CDS	1102434	1102706	probable Fe(2+)-trafficking protein	Q60AJ7	MCA0856	273	761	740	36.4293	30.3848	33.407	133.441	111.3	122.37
sS8_1009	CDS	1102685	1103674	ErfK/YbiS/YcfS/YnhG family protein	P75954	ycfS,b1113,JW5820	990	3247	3493	155.435	143.425	149.43	157.005	144.873	150.939
sS8_1010	CDS	1103685	1104611	recombination associated protein	A1SWV9	rdgC,Ping_2233	927	2069	2252	99.0436	92.4684	95.756	106.843	99.7501	103.297
sS8_1011	CDS	1104958	1107387	ATP-dependent protease	P75867	ycbZ,b0955,JW0938	2430	5860	6201	280.52	254.617	267.568	115.44	104.78	110.11
sS8_1012	CDS	1107380	1108141	uncharacterized protein	NA	NA	762	1504	1447	71.9969	59.4146	65.7057	94.4841	77.972	86.228
sS8_1013	CDS	1108354	1108770	uncharacterized protein	NA	NA	417	821	861	39.3015	35.3531	37.3273	94.2481	84.7797	89.5139
sS8_1014	CDS	1109065	1110576	IS66 family element, transposase	P55504	NGR_a03120,y4jD	1512	379.9	422.51	18.1859	17.3485	17.7672	12.0277	11.4739	11.7508
sS8_1015	CDS	1110635	1110976	transposase	P55503	NGR_a03130,y4jC	342	77.55	83.61	3.71234	3.43307	3.57271	10.8548	10.0382	10.4465
sS8_1016	CDS	1110976	1111278	putative uncharacterized protein	NA	NA	303	9.6	15.4	0.459554	0.632333	0.545944	1.51668	2.08691	1.80179
sS8_1017	CDS	1111515	1111823	Alr7634 protein	O07571	yhjQ,BSU10600	309	235	205	11.2495	8.41742	9.83346	36.4062	27.2408	31.8235
sS8_1018	CDS	1111844	1112080	zinc-ribbon domain protein	NA	NA	237	1077.5	1168.5	51.5802	47.9793	49.7797	217.638	202.444	210.041
sS8_1022	CDS	1112682	1113305	methenyl tetrahydrofolate cyclohydrolase	Q49135	fchA,MexAM1_META1p1729	624	1472	1687	70.465	69.2692	69.8671	112.925	111.008	111.966
sS8_1023	CDS	1113470	1114327	methylene-tetrahydromethanopterin dehydrogenase	P55818	mtdA,MexAM1_META1p1728	858	1597	1618	76.4488	66.436	71.4424	89.1012	77.4312	83.2662
sS8_1024	CDS	1114388	1115116	metallophosphoesterase	Q5UQ73	MIMI_L509	729	1175	1250	56.2475	51.3257	53.7866	77.1571	70.4056	73.7814
sS8_1025	CDS	1115302	1116540	4-hydroxy-3-methylbut-2-en-1-yl diphosphate synthase	Q604Q5	ispG,MCA2483	1239	8059	8242	385.786	338.421	362.104	311.369	273.141	292.255
sS8_1026	CDS	1116571	1117395	uncharacterized protein	P43935	HI_0077	825	2683	2655	128.436	109.016	118.726	155.68	132.14	143.91
sS8_1027	CDS	1117474	1120050	bifunctional aconitate hydratase 2/2-methylisocitrate dehydratase	P36683	acnB,yacI,yacJ,b0118,JW0114	2577	7852.5	8122.5	375.901	333.514	354.708	145.868	129.42	137.644
sS8_1028	CDS	1120321	1121247	histone deacetylase superfamily	P72702	slr0245	927	1451	1595	69.4597	65.4916	67.4757	74.9296	70.649	72.7893
sS8_1029	CDS	1121295	1122629	UDP-glucose 6-dehydrogenase	O86422	udg,ugd,PA2022	1335	6533	6815	312.736	279.828	296.282	234.259	209.609	221.934
sS8_1030	CDS	1122692	1123876	O-succinylhomoserine sulfhydrylase	P55218	metZ,PA3107	1185	3303	3377	158.115	138.662	148.388	133.431	117.014	125.222
sS8_1031	CDS	1123914	1125422	amidophosphoribosyltransferase	Q51342	purF,PA3108	1509	4267	4560	204.262	187.236	195.749	135.363	124.08	129.721
sS8_1032	CDS	1125448	1125948	colicin V gene_nameion protein	P08550	cvpA,dedE,b2313,JW2310	501	1074	1147	51.4127	47.0965	49.2546	102.62	94.0049	98.3125
sS8_1033	CDS	1126029	1127015	hypothetical protein	NA	NA	987	3456	3553.5	165.44	145.909	155.674	167.619	147.831	157.725
sS8_1034	CDS	1127029	1128291	bifunctional folylpolyglutamate synthase/dihydrofolate synthase	P08192	folC,dedC,b2315,JW2312	1263	2043	2101.17	97.7989	86.2752	92.0371	77.4338	68.3098	72.8718
sS8_1035	CDS	1128295	1129095	acetyl-CoA carboxylase, carboxyl transferase subunit beta	Q604P5	accD,MCA2493	801	3009	3066	144.042	125.892	134.967	179.827	157.168	168.498
sS8_1036	CDS	1129076	1129249	uncharacterized protein	NA	NA	174	754	761	36.0942	31.2471	33.6706	207.438	179.581	193.509
sS8_1037	CDS	1129275	1130084	tryptophan synthase subunit alpha	Q604P4	trpA,MCA2494	810	4477	4648.5	214.315	190.87	202.593	264.587	235.642	250.114
sS8_1038	CDS	1130081	1131301	tryptophan synthase beta chain protein	Q604P3	trpB,MCA2495	1221	7343	7474	351.511	306.887	329.199	287.888	251.34	269.614
sS8_1039	CDS	1131276	1131935	N-(5'-phosphoribosyl)anthranilate isomerase	Q3JCB9	trpF,Noc_1019	660	5604	5495	268.265	225.628	246.946	406.462	341.86	374.161
sS8_1040	CDS	1131932	1132747	tRNA pseudouridine synthase A	Q604P1	truA,MCA2497	816	1462	1548	69.9863	63.5617	66.774	85.7675	77.8943	81.8309
sS8_1041	CDS	1132964	1134253	citrate synthase	P9WPD5	gltA2,gltA,Rv0896,MTCY31.24	1290	6895.5	6991	330.089	287.054	308.572	255.883	222.523	239.203
sS8_1042	CDS	1134611	1135555	putative uncharacterized protein	NA	NA	945	1001	1097	47.9181	45.0434	46.4808	50.707	47.665	49.186
sS8_1043	CDS	1135664	1137562	ABC transporter	Q57242	uup-A,HI_1300	1899	1466	1618	70.1778	66.436	68.3069	36.9551	34.9847	35.9699
sS8_1044	CDS	1139510	1139809	retron-type reverse transcriptase	P0A3U1	ltrA,matR,llmg_1371	300	88	98.5	4.21258	4.04447	4.12852	14.0419	13.4816	13.7617
sS8_1045	CDS	1139960	1140133	retron-type reverse transcriptase	NA	NA	174	76	123.5	3.63814	5.07098	4.35456	20.9088	29.1436	25.0262
sS8_1046	CDS	1140867	1141283	hypothetical protein	NA	NA	417	73	93	3.49453	3.81863	3.65658	8.38016	9.15739	8.76878
sS8_1047	CDS	1141670	1142050	transposase IS200-family protein	P59696	tnpA1,STM0946,tnpA2,STM1957,tnpA3,STM2471,tnpA4,STM3032,tnpA5,STM3479,tnpA6,STM4311	381	403.97	441.15	19.3381	18.1139	18.726	50.7563	47.543	49.1496
sS8_1048	CDS	1142566	1142868	putative uncharacterized protein	NA	NA	303	0	1	0	0.0410606	0.0205303	0	0.135513	0.0677567
sS8_1049	CDS	1142868	1143209	transposase	P55503	NGR_a03130,y4jC	342	0	0	0	0	0	0	0	0
sS8_1050	CDS	1143268	1144779	uncharacterized protein	P55504	NGR_a03120,y4jD	1512	60	49.83	2.87222	2.04605	2.45913	1.89961	1.35321	1.62641
sS8_1051	CDS	1145076	1145852	uncharacterized protein	NA	NA	777	687.21	698.15	32.8969	28.6664	30.7817	42.3384	36.8937	39.6161
sS8_1052	CDS	1145897	1146394	hypothetical protein	NA	NA	498	153	199	7.32415	8.17105	7.7476	14.7071	16.4077	15.5574
sS8_1053	CDS	1146399	1146743	RHS repeat-associated core domain protein	NA	NA	345	130.5	156	6.24707	6.40545	6.32626	18.1074	18.5665	18.337
sS8_1054	CDS	1146898	1147224	putative transposase	P03832	insB	327	154.94	147.74	7.41702	6.06629	6.74165	22.682	18.5513	20.6167
sS8_1055	CDS	1147212	1147487	insertion element IS1 1/2/3/5/6 protein insA	P03829	insA	276	0	0	0	0	0	0	0	0
sS8_1056	CDS	1147544	1148380	uncharacterized protein	E0SGL7	rhsC,Dda3937_04312	837	359.5	416	17.2094	17.0812	17.1453	20.5608	20.4076	20.4842
sS8_1057	CDS	1148384	1148587	hypothetical protein	NA	NA	204	129	115	6.17526	4.72196	5.44861	30.2709	23.1469	26.7089
sS8_1058	CDS	1148845	1149792	YD repeat	E0SGL7	rhsC,Dda3937_04312	948	380.5	461	18.2146	18.9289	18.5718	19.2137	19.9672	19.5905
sS8_1059	CDS	1149943	1150206	periplasmic glucans biosynthesis protein	Q8XT53	opgD2,RSp0262,RS03704	264	43.5	58.5	2.08236	2.40204	2.2422	7.88771	9.09865	8.49318
sS8_1060	CDS	1150287	1150568	hypothetical protein	NA	NA	282	100.5	103	4.81096	4.22924	4.5201	17.0601	14.9973	16.0287
sS8_1061	CDS	1150623	1150820	uncharacterized protein	NA	NA	198	170.5	170	8.16188	6.9803	7.57109	41.2216	35.254	38.2378
sS8_1062	CDS	1150995	1151360	transposase	P50360	NGR_a03340,y4hP	366	96.5	86.5	4.61948	3.55174	4.08561	12.6215	9.7042	11.1629
sS8_1063	CDS	1152009	1152353	transposase	NA	NA	345	159.12	193.76	7.61711	7.95589	7.7865	22.0786	23.0606	22.5696
sS8_1064	CDS	1152372	1152695	uncharacterized protein	NA	NA	324	149	139	7.13267	5.70742	6.42004	22.0144	17.6155	19.8149
sS8_1065	CDS	1152704	1153723	uncharacterized protein	E0SGL7	rhsC,Dda3937_04312	1020	293.5	337.83	14.0499	13.8715	13.9607	13.7744	13.5995	13.687
sS8_1066	CDS	1153746	1156634	RHS repeat family protein	E0SGL7	rhsC,Dda3937_04312	2889	477.83	566.5	22.8738	23.2608	23.0673	7.91756	8.05151	7.98454
sS8_1067	CDS	1156730	1157554	ISMca1, transposase	NA	NA	825	128.81	186.17	6.16617	7.64424	6.90521	7.47414	9.26575	8.36995
sS8_1068	CDS	1157698	1157826	ISMca6, transposase, OrfB	NA	NA	129	102	114	4.88277	4.6809	4.78183	37.8509	36.2861	37.0685
sS8_1069	CDS	1158873	1159961	ISMca1, transposase	NA	NA	1089	1080.66	1107.23	51.7315	45.4635	48.5975	47.5036	41.7479	44.6258
sS8_1070	CDS	1160122	1160595	hypothetical protein	NA	NA	474	831	908	39.7802	37.283	38.5316	83.9244	78.6561	81.2903
sS8_1071	CDS	1160790	1164890	uncharacterized protein	E0SGL7	rhsC,Dda3937_04312	4101	3176.67	3415	152.068	140.222	146.145	37.0807	34.1921	35.6364
sS8_1072	CDS	1164887	1166410	uncharacterized protein	NA	NA	1524	2800.75	2820.5	134.073	115.811	124.942	87.9742	75.9917	81.9829
sS8_1073	CDS	1166421	1168370	uncharacterized protein	E0SAL0	vgrGA,Dda3937_01760	1950	4626.15	4826.65	221.455	198.185	209.82	113.567	101.633	107.6
sS8_1074	CDS	1168889	1171825	peptidase M16C associated domain-containing protein	Q28BR5	pitrm1,TNeu116i05.1	2937	4363	4704	208.858	193.149	201.003	71.1127	65.764	68.4383
sS8_1075	CDS	1172309	1172914	CDP-diacylglycerol/glycerol-3-phosphate 3-phosphatidyltransferase	P76090	ynbA,b1408,JW1405	606	829	899	39.6844	36.9134	38.2989	65.4859	60.9133	63.1996
sS8_1076	CDS	1172911	1173855	phosphatidate cytidylyltransferase	P76091	ynbB,b1409,JW1406	945	1360	1341	65.1035	55.0622	60.0829	68.8926	58.2669	63.5798
sS8_1077	CDS	1173859	1174530	glycerol acyltransferase	A8J0J0	CHLREDRAFT_174358	672	936	928	44.8066	38.1042	41.4554	66.6764	56.7027	61.6896
sS8_1078	CDS	1174697	1175092	putative uncharacterized protein	NA	NA	396	675	762	32.3124	31.2881	31.8003	81.597	79.0105	80.3037
sS8_1079	CDS	1175258	1176433	uncharacterized protein	Q9VCA8	mask,CG33106	1176	1705	1895	81.6188	77.8098	79.7143	69.4037	66.1648	67.7842
sS8_1080	CDS	1176897	1177781	transcriptional regulator	P76369	yeeY,b2015,JW5834	885	586	610	28.052	25.0469	26.5495	31.6971	28.3016	29.9994
sS8_1081	CDS	1177882	1178484	FMN-dependent NADH-azoreductase	B3PKG0	azoR,CJA_2428	603	1875	2092	89.7567	85.8987	87.8277	148.85	142.452	145.651
sS8_1082	CDS	1178543	1179415	pirin family protein	Q9HZ00	PA3240	873	1996	2306	95.549	94.6857	95.1173	109.449	108.46	108.955
sS8_1083	CDS	1179463	1179891	MxaH	NA	NA	429	1579	1624	75.5871	66.6824	71.1347	176.194	155.437	165.815
sS8_1084	CDS	1180214	1180384	hydrogenase-4 component I	NA	NA	171	559	570	26.7595	23.4045	25.082	156.488	136.869	146.678
sS8_1085	CDS	1180534	1181400	uncharacterized protein	P76116	yncE,b1452,JW1447	867	2821	3050	135.042	125.235	130.138	155.758	144.446	150.102
sS8_1086	CDS	1181467	1182732	transposase mutator type	P80011	R00164,SMc02839,R02022,SMc04195,R02979,SMc03114,RA0205,SMa0384,RA0240,SMa0461,RA0355,SMa0673,RA0742,SMa1356	1266	1879.84	1983.02	89.9884	81.4239	85.7062	71.0809	64.3159	67.6984
sS8_1087	CDS	1182817	1183671	uncharacterized protein	NA	NA	855	408	450	19.5311	18.4773	19.0042	22.8433	21.6108	22.2271
sS8_1088	CDS	1184111	1185415	hypothetical protein	Q8EQQ2	lytS,OB1642	1305	716	752	34.2751	30.8775	32.5763	26.2644	23.661	24.9627
sS8_1089	CDS	1185409	1186161	two-component response regulator, LytT family protein	P0AE41	ypdB,SF2444.2,S2585	753	294	281	14.0739	11.538	12.8059	18.6904	15.3227	17.0066
sS8_1090	CDS	1186189	1186626	uncharacterized protein	NA	NA	438	246	287	11.7761	11.7844	11.7802	26.886	26.905	26.8955
sS8_1091	CDS	1186957	1187613	phospholipase/carboxylesterase	Q1RGX6	RBE_1307	657	725	781	34.7059	32.0683	33.3871	52.8249	48.8102	50.8175
sS8_1092	CDS	1187721	1188137	uncharacterized protein	NA	NA	417	342	366	16.3716	15.0282	15.6999	39.2605	36.0388	37.6496
sS8_1093	CDS	1188233	1189441	uncharacterized protein	Q7M8U0	macB,WS1418	1209	760	876	36.3814	35.9691	36.1752	30.0921	29.7511	29.9216
sS8_1094	CDS	1189441	1190145	ABC transporter ATP-binding protein	Q58206	MJ0796	705	222	263	10.6272	10.7989	10.7131	15.074	15.3176	15.1958
sS8_1095	CDS	1190149	1191471	efflux transporter, RND family, MFP subunit	P58411	macA,YPO1364,y2814,YP_1230	1323	1934	2229	92.5811	91.524	92.0525	69.9781	69.1791	69.5786
sS8_1096	CDS	1191501	1191680	hypothetical protein	NA	NA	180	52	52	2.48925	2.13515	2.3122	13.8292	11.8619	12.8456
sS8_1097	CDS	1191608	1191841	MbtH-like domain-containing protein	P9WIP4	mbtH,MT2445.1	234	122	143	5.84017	5.87166	5.85592	24.958	25.0926	25.0253
sS8_1098	CDS	1191915	1192244	uncharacterized protein	NA	NA	330	324	406	15.51	16.6706	16.0903	46.9999	50.5169	48.7584
sS8_1099	CDS	1192295	1192621	MbtH domain protein	NA	NA	327	328	382	15.7014	15.6851	15.6933	48.0166	47.9668	47.9917
sS8_1100	CDS	1192913	1202518	SA1_PKSA	G3XMD1	azaB,ASPNIDRAFT_188817	9606	5599	6669.5	268.026	273.853	270.939	27.9019	28.5086	28.2052
sS8_1101	CDS	1203742	1208556	polyketide synthase family protein	Q07017	orfB	4815	1592	1914	76.2094	78.5899	77.3997	15.8275	16.3219	16.0747
sS8_1102	CDS	1208553	1213346	non-ribosomal peptide synthase/amino acid adenylation enzyme	Q70LM5	lgrC	4794	896.03	1106.17	42.8932	45.42	44.1566	8.94726	9.47433	9.2108
sS8_1103	CDS	1213343	1230163	putative linear pentadecapeptide gramicidin synthetase LgrB	Q70LM5	lgrC	16821	3349.41	4209.28	160.337	172.835	166.586	9.53196	10.275	9.90347
sS8_1104	CDS	1230294	1245725	putative linear pentadecapeptide gramicidin synthetase LgrB	Q70LM5	lgrC	15432	3234.73	4029.26	154.847	165.444	160.146	10.0342	10.7208	10.3775
sS8_1105	CDS	1245739	1256148	linear gramicidin synthase subunit C	O30409	tycC	10410	1614.74	2084.24	77.298	85.5801	81.439	7.42536	8.22095	7.82315
sS8_1106	CDS	1256150	1257487	major facilitator superfamily transporter	P95827	mefA	1338	399	518	19.1002	21.2694	20.1848	14.2752	15.8964	15.0858
sS8_1107	CDS	1258230	1259240	uncharacterized protein	P0A573	Mb2734	1011	962	1080	46.0512	44.3454	45.1983	45.5501	43.8629	44.7065
sS8_1108	CDS	1259257	1261722	4Fe-4S binding domain protein	P75824	hcr,ybjV,b0872,JW5117	2466	2941	3292	140.786	135.171	137.979	57.091	54.814	55.9525
sS8_1109	CDS	1261903	1262055	urea amidolyase related protein	NA	NA	153	398	391	19.0524	16.0547	17.5535	124.525	104.933	114.729
sS8_1110	CDS	1262136	1262612	transcriptional regulator, MarR family	NA	NA	477	1518	1553	72.667	63.7671	68.217	152.342	133.684	143.013
sS8_1111	CDS	1262739	1263821	transposase	P16943		1083	596.55	636.83	28.557	26.1486	27.3528	26.3684	24.1446	25.2565
sS8_1112	CDS	1263987	1264574	transposase	NA	NA	588	147	203	7.03693	8.33529	7.68611	11.9676	14.1757	13.0716
sS8_1113	CDS	1264928	1265152	adenylate cyclase 1	NA	NA	225	50	70	2.39351	2.87424	2.63388	10.6378	12.7744	11.7061
sS8_1114	CDS	1265115	1265300	adenylate cyclase 1	NA	NA	186	0	1	0	0.0410606	0.0205303	0	0.220756	0.110378
sS8_1115	CDS	1265262	1265489	uncharacterized protein	NA	NA	228	83.15	78.87	3.98041	3.23845	3.60943	17.4579	14.2037	15.8308
sS8_1116	CDS	1265565	1266623	transposase	P76071	insH5,b1370,JW1363	1059	0	0	0	0	0	0	0	0
sS8_1117	CDS	1266959	1267489	uncharacterized protein	NA	NA	531	336.07	373.56	16.0878	15.3386	15.7132	30.2971	28.8862	29.5917
sS8_1118	CDS	1268465	1271971	TonB-dependent receptor	Q8LGU6	CDC27B,HBT,At2g20000,T2G17.20	3507	13314.8	14015	637.384	575.464	606.424	181.746	164.09	172.918
sS8_1119	CDS	1272000	1272407	hypothetical protein	NA	NA	408	3614	3999.5	173.003	164.222	168.612	424.027	402.504	413.266
sS8_1120	CDS	1272458	1273468	glycosyltransferase	Q8S4F6	SQD2,At5g01220,F7J8.200	1011	2578	2724	123.41	111.849	117.629	122.067	110.632	116.349
sS8_1121	CDS	1273629	1274996	Na+/melibiose symporter-like transporter	P75683	yagG,b0270,JW0263	1368	613	701	29.3445	28.7835	29.064	21.4506	21.0405	21.2456
sS8_1122	CDS	1275012	1276193	uncharacterized protein	NA	NA	1182	885	876	42.3652	35.9691	39.1671	35.8419	30.4307	33.1363
sS8_1123	CDS	1276351	1276791	S-adenosylhomocysteine deaminase	Q8PUQ3	dadD,MM_2279	441	313	285	14.9834	11.7023	13.3428	33.9759	26.5357	30.2558
sS8_1124	CDS	1276770	1277252	amidohydrolase	Q0AYV2	mtaD,Swol_0781	483	225	219	10.7708	8.99226	9.88153	22.2998	18.6175	20.4587
sS8_1125	CDS	1277444	1278955	6-phosphogluconate dehydrogenase	P80859	gndA,yqjI,BSU23860	1512	3823	3759.5	183.008	154.367	168.688	121.037	102.095	111.566
sS8_1126	CDS	1279107	1279808	conserved domain protein	NA	NA	702	984	1079	47.1043	44.3043	45.7043	67.1002	63.1116	65.1059
sS8_1127	CDS	1280119	1282443	uncharacterized protein	P54159	ypbR,BSU22030	2325	4420	4578	211.587	187.975	199.781	91.005	80.8496	85.9273
sS8_1128	CDS	1282714	1283589	phosphoribulokinase	P19923	cfxP,H16_B1389	876	1741.5	1801	83.366	73.9501	78.6581	95.1667	84.4179	89.7923
sS8_1129	CDS	1283709	1284185	HAD-superfamily hydrolase, subfamily IA, variant 3	P40119	cbbYC,cbbY2,cfxYC,H16_B1392	477	1099	1102	52.6094	45.2487	48.9291	110.292	94.8611	102.577
sS8_1130	CDS	1284189	1285253	fructose-1,6-bisphosphate aldolase	Q9I5Y1	fba,fda,PA0555	1065	10955	11950	524.419	490.674	507.546	492.412	460.726	476.569
sS8_1131	CDS	1285456	1287468	transketolase	P43757	tktA,HI_1023	2013	33046.5	34974	1581.94	1436.05	1509	785.864	713.389	749.627
sS8_1132	CDS	1287946	1288932	transaldolase	Q602L8	tal,MCA3045	987	28495	29650	1364.06	1217.45	1290.75	1382.03	1233.48	1307.76
sS8_1133	CDS	1289360	1290349	IS5 family transposase	P76071	insH5,b1370,JW1363	990	365	327	17.4726	13.4268	15.4497	17.6491	13.5624	15.6058
sS8_1134	CDS	1291371	1291904	SIS domain-containing protein	Q9S0X3	rmpB	534	65832.5	69927.5	3151.42	2871.26	3011.34	5901.53	5376.9	5639.21
sS8_1135	CDS	1291922	1292563	hexulose-6-phosphate synthase	Q48907	rmpA,hps	642	63221.5	65066	3026.43	2671.65	2849.04	4714.06	4161.44	4437.75
sS8_1136	CDS	1292914	1293504	putative uncharacterized protein	NA	NA	591	28659.5	30251.5	1371.94	1242.14	1307.04	2321.38	2101.77	2211.57
sS8_1137	CDS	1293925	1294698	3-deoxy-manno-octulosonate cytidylyltransferase	Q60B47	kdsB,MCA0635	774	1261	1389	60.3644	57.0331	58.6988	77.9902	73.6862	75.8382
sS8_1138	CDS	1294700	1294897	tetraacyldisaccharide 4'-kinase	Q60B48	MCA0634	198	180	176	8.61665	7.22666	7.92165	43.5184	36.4983	40.0083
sS8_1139	CDS	1294878	1295756	tetraacyldisaccharide 4'-kinase	Q3J7R7	lpxK,Noc_2676	879	1043	1142	49.9287	46.8912	48.4099	56.8017	53.346	55.0739
sS8_1140	CDS	1295902	1296324	GTP cyclohydrolase I	O67694	exbD,aq_1839	423	877	915	41.9822	37.5704	39.7763	99.2487	88.8189	94.0338
sS8_1141	CDS	1296331	1296948	MotA/TolQ/ExbB proton channel family protein	P72604	sll1404	618	1616	1776	77.3583	72.9236	75.1409	125.175	117.999	121.587
sS8_1142	CDS	1297124	1299034	thiol-disulfide oxidoreductase DCC	NA	NA	1911	3593	3928	171.998	161.286	166.642	90.0041	84.3987	87.2014
sS8_1143	CDS	1299272	1299553	acylphosphatase	Q2LTM9	acyP,SYNAS_15640,SYN_02936	282	499	559	23.8873	22.9529	23.4201	84.7066	81.3931	83.0498
sS8_1144	CDS	1299573	1301774	23S rRNA m(2)G2445 methyltransferase	Q60AX5	rlmL,MCA0712	2202	4359.5	4463	208.69	183.253	195.972	94.7731	83.2213	88.9972
sS8_1145	CDS	1301917	1302603	putative lipoprotein	NA	NA	687	1750.5	1827	83.7969	75.0176	79.4073	121.975	109.196	115.586
sS8_1146	CDS	1302549	1304360	ABC transporter, permease family protein	Q55774	sll0182	1812	5444	5528	260.606	226.983	243.794	143.822	125.266	134.544
sS8_1147	CDS	1305327	1306016	conserved domain protein	P0AA99	yafK,b0224,JW0214	690	2157	2277	103.256	93.4949	98.3755	149.647	135.5	142.573
sS8_1148	CDS	1306706	1307875	hexulose-6-phosphate synthase/SIS domain-containing protein	Q48907	rmpA,hps	1170	3815	3925	182.625	161.163	171.894	156.09	137.746	146.918
sS8_1149	CDS	1308083	1309447	F0F1 ATP synthase subunit beta	Q2RFX9	atpD,Moth_2378	1365	1489	1570	71.2788	64.4651	67.8719	52.2189	47.2272	49.723
sS8_1150	CDS	1309631	1310032	uncharacterized protein	NA	NA	402	354	373	16.9461	15.3156	16.1308	42.1544	38.0985	40.1264
sS8_1151	CDS	1310354	1311241	uncharacterized protein	NA	NA	888	1265	1287	60.5559	52.8449	56.7004	68.1935	59.5101	63.8518
sS8_1152	CDS	1311590	1313119	hypothetical protein	P38097	yegE,b2067,JW2052	1530	1663	1875	79.6082	76.9886	78.2984	52.0315	50.3193	51.1754
sS8_1153	CDS	1313465	1314778	type II citrate synthase	P51037	ccsA	1314	5254	5492	251.51	225.505	238.507	191.408	171.617	181.513
sS8_1154	CDS	1315033	1317126	TonB-dependent receptor	Q9JZN9	NMB0964	2094	4180	4940	200.098	202.839	201.468	95.5576	96.8668	96.2122
sS8_1155	CDS	1317222	1317731	transctiptional regulator	P0AC52	zur,SF4159,S3572	510	2652	2845	126.952	116.817	121.885	248.925	229.054	238.989
sS8_1156	CDS	1317846	1319084	putative uncharacterized protein	Q5XM24	aprA,DDB_G0281663	1239	1436	1608	68.7417	66.0254	67.3835	55.4816	53.2893	54.3854
sS8_1157	CDS	1319657	1320676	uncharacterized protein	NA	NA	1020	451	482	21.5895	19.7912	20.6903	21.1662	19.4031	20.2846
sS8_1158	CDS	1320681	1321175	uncharacterized protein	NA	NA	495	513	523	24.5574	21.4747	23.0161	49.611	43.3832	46.4971
sS8_1159	CDS	1321463	1321795	glycine-rich RNA-binding, abscisic acid-inducible protein	Q9WX37	rbpE,all2777	333	710	813	33.9879	33.3822	33.6851	102.066	100.247	101.156
sS8_1160	CDS	1321914	1322495	uncharacterized protein	NA	NA	582	1031	1041	49.3542	42.744	46.0491	84.8011	73.4434	79.1222
sS8_1161	CDS	1322498	1324147	mammalian cell entry related domain protein	P43671	pqiB,pqi5B,b0951,JW0934	1650	3272	3403	156.631	139.729	148.18	94.9282	84.6843	89.8062
sS8_1162	CDS	1324131	1325186	integral membrane protein, PqiA family	P0AFM1	pqiA,SF0951,S1016	1056	2245	2251	107.469	92.4273	99.948	101.77	87.5259	94.6477
sS8_1163	CDS	1325259	1325438	3-hydroxy-3-methylglutaryl-CoA reductase	NA	NA	180	838	804	40.1153	33.0127	36.564	222.863	183.404	203.133
sS8_1164	CDS	1325563	1325856	PAAR repeat-containing protein	E0SAK8	rhsA,Dda3937_01758	294	905	909	43.3226	37.3241	40.3233	147.356	126.953	137.154
sS8_1165	CDS	1325890	1326177	secreted protein	NA	NA	288	287	327	13.7388	13.4268	13.5828	47.704	46.6208	47.1624
sS8_1166	CDS	1326525	1326998	type VI secretion system Vgr family protein	E0SIS4	vgrGB,Dda3937_02771	474	153	202	7.32415	8.29423	7.80919	15.4518	17.4984	16.4751
sS8_1167	CDS	1327015	1327983	type VI secretion system Vgr family protein	A0A0H3AIG7	vgrG1,vgrG-1,VC0395_A1026	969	456	501	21.8288	20.5713	21.2001	22.5272	21.2295	21.8783
sS8_1168	CDS	1328034	1328186	putative uncharacterized protein	NA	NA	153	112.12	110.33	5.36721	4.53021	4.94871	35.0798	29.6092	32.3445
sS8_1169	CDS	1328265	1328783	putative uncharacterized protein	NA	NA	519	320.79	335.6	15.3563	13.7799	14.5681	29.5882	26.5509	28.0696
sS8_1170	CDS	1328813	1329193	uncharacterized protein	NA	NA	381	288.97	334.85	13.8331	13.7491	13.7911	36.3073	36.087	36.1971
sS8_1171	CDS	1329270	1329695	putative transposase	P03832	insB	426	195.87	212.63	9.37635	8.73071	9.05353	22.0102	20.4946	21.2524
sS8_1172	CDS	1329720	1329995	insertion element IS1 1/2/3/5/6 protein insA	P03829	insA	276	21.25	25	1.01724	1.02651	1.02188	3.68566	3.71925	3.70246
sS8_1173	CDS	1330113	1331447	methyltransferase type 11	Q27HV0	OGT	1335	799	885	38.2483	36.3386	37.2935	28.6504	27.2199	27.9352
sS8_1174	CDS	1331689	1332177	hypothetical protein	NA	NA	489	235	244	11.2495	10.0188	10.6341	23.0051	20.4883	21.7467
sS8_1175	CDS	1332246	1332722	uncharacterized protein	NA	NA	477	685.32	715.71	32.8064	29.3875	31.0969	68.7766	61.6089	65.1928
sS8_1176	CDS	1332719	1333132	uncharacterized protein	NA	NA	414	90.77	95.99	4.34518	3.9414	4.14329	10.4956	9.5203	10.008
sS8_1177	CDS	1333126	1333506	hypothetical protein	NA	NA	381	327	401	15.6536	16.4653	16.0594	41.0855	43.216	42.1507
sS8_1178	CDS	1333503	1333754	peptidoglycan-binding domain-containing protein	NA	NA	252	474	507.5	22.6905	20.8382	21.7644	90.0417	82.6914	86.3665
sS8_1179	CDS	1333841	1334257	peptidoglycan-binding domain 1 protein	NA	NA	417	1253	1350	59.9814	55.4318	57.7066	143.84	132.93	138.385
sS8_1180	CDS	1334335	1337052	type VI secretion ATPase, ClpV1 family	Q9I742	clpV1,PA0090	2718	4327	4716	207.135	193.642	200.388	76.2085	71.2442	73.7263
sS8_1181	CDS	1337372	1338403	type VI secretion protein, VC_A0111 family	NA	NA	1032	1702	1657	81.4752	68.0374	74.7563	78.9488	65.9277	72.4382
sS8_1182	CDS	1338367	1340244	type VI secretion protein	NA	NA	1878	3694	3761	176.833	154.429	165.631	94.1601	82.2304	88.1953
sS8_1183	CDS	1340248	1340748	type VI secretion system lysozyme-related protein	NA	NA	501	955	1081	45.7161	44.3865	45.0513	91.2497	88.5957	89.9227
sS8_1184	CDS	1340741	1341550	virulence protein SciE type	NA	NA	810	4983.5	5234	238.561	214.911	226.736	294.52	265.322	279.921
sS8_1185	CDS	1341990	1342154	hypothetical protein	NA	NA	165	1576	1648.5	75.4435	67.6883	71.5659	457.233	410.232	433.733
sS8_1186	CDS	1342245	1342424	hypothetical protein	NA	NA	180	1324	1358	63.3802	55.7602	59.5702	352.112	309.779	330.946
sS8_1187	CDS	1342758	1343015	hypothetical protein	NA	NA	258	1279	1474	61.2261	60.5233	60.8747	237.31	234.586	235.948
sS8_1188	CDS	1343357	1343839	type VI secretion system effector	Q9I747	hcp1,PA0085	483	13114	15288.5	627.77	627.754	627.762	1299.73	1299.7	1299.72
sS8_1189	CDS	1343999	1345495	type VI secretion system	NA	NA	1497	11094	11895	531.073	488.415	509.744	354.758	326.263	340.51
sS8_1190	CDS	1345499	1346029	type VI secretion protein	NA	NA	531	5070	5325	242.702	218.647	230.675	457.066	411.766	434.416
sS8_1191	CDS	1346067	1346276	hypothetical protein	NA	NA	210	829	827	39.6844	33.9571	36.8208	188.974	161.7	175.337
sS8_1192	CDS	1346342	1347394	putative type VI secretion-associated protein, ImpA family	NA	NA	1053	5271.5	5596	252.348	229.775	241.061	239.647	218.21	228.928
sS8_1193	CDS	1347485	1347706	carbamoyl-phosphate synthase large chain	NA	NA	222	518	530	24.7968	21.7621	23.2794	111.697	98.0275	104.862
sS8_1194	CDS	1347687	1349222	protein serine/threonine phosphatase	O34779	prpC,yloO,BSU15760	1536	4284	4468	205.076	183.459	194.267	133.513	119.439	126.476
sS8_1195	CDS	1349222	1352794	type VI secretion protein IcmF	NA	NA	3573	10451.5	10756	500.316	441.647	470.982	140.027	123.607	131.817
sS8_1196	CDS	1352791	1353972	type IV / VI secretion system protein, DotU family	P46827	ytxE	1182	2860	2800	136.909	114.97	125.939	115.828	97.267	106.548
sS8_1197	CDS	1354169	1355506	type VI secretion protein	NA	NA	1338	5398	5585.5	258.404	229.344	243.874	193.127	171.408	182.267
sS8_1198	CDS	1355528	1357090	uncharacterized protein	NA	NA	1563	5835	6271.5	279.323	257.511	268.417	178.709	164.755	171.732
sS8_1199	CDS	1357488	1357979	uncharacterized protein	NA	NA	492	1242	1156.5	59.4549	47.4865	53.4707	120.843	96.5174	108.68
sS8_1200	CDS	1358032	1358838	uncharacterized protein	NA	NA	807	845	821	40.4504	33.7107	37.0805	50.1244	41.7729	45.9486
sS8_1201	CDS	1358890	1361220	hypothetical protein	Q9ZG88	podJ,CC_2045	2331	2765	2804	132.361	115.134	123.748	56.783	49.3925	53.0877
sS8_1202	CDS	1361425	1361874	uncharacterized protein	NA	NA	450	414	494	19.8183	20.2839	20.0511	44.0406	45.0754	44.558
sS8_1203	CDS	1361971	1362666	uncharacterized protein	Q3TUU5	Tex30	696	450	473	21.5416	19.4216	20.4816	30.9506	27.9047	29.4276
sS8_1204	CDS	1362994	1363644	hypothetical protein	NA	NA	651	336	339	16.0844	13.9195	15.002	24.7072	21.3818	23.0445
sS8_1205	CDS	1363925	1365319	bacterial cytochrome ubiquinol oxidase superfamily	P94364	cydA,yxkK,BSU38760	1395	1060	1086	50.7425	44.5918	47.6671	36.3745	31.9654	34.17
sS8_1206	CDS	1365332	1366333	putative quinol oxidase subunit II transmembrane protein QxtB	P0ABK2	cydB,cyd-2,b0734,JW0723	1002	535	587	25.6106	24.1025	24.8566	25.5595	24.0544	24.807
sS8_1207	CDS	1366859	1367290	transposase	P59696	tnpA1,STM0946,tnpA2,STM1957,tnpA3,STM2471,tnpA4,STM3032,tnpA5,STM3479,tnpA6,STM4311	432	657.32	682.11	31.4661	28.0078	29.7369	72.8381	64.8329	68.8355
sS8_1208	CDS	1367390	1367536	cytochrome c family protein	NA	NA	147	227.75	247.73	10.9024	10.1719	10.5372	74.1663	69.1968	71.6816
sS8_1209	CDS	1367568	1368296	uncharacterized protein	NA	NA	729	1918	1988	91.8151	81.6284	86.7218	125.947	111.973	118.96
sS8_1210	CDS	1368496	1368660	hypothetical protein	NA	NA	165	298	326	14.2653	13.3857	13.8255	86.4566	81.1257	83.7911
sS8_1211	CDS	1369020	1369376	phosphoglyceromutase	A7I8A7	gpmA,Mboo_1450	357	70	67	3.35092	2.75106	3.05099	9.38632	7.70604	8.54618
sS8_1212	CDS	1369402	1369725	2,3-bisphosphoglycerate-dependent phosphoglycerate mutase	A6LUA1	gpmA,Cbei_1759	324	1623	1615	77.6934	66.3128	72.0031	239.795	204.669	222.232
sS8_1213	CDS	1369786	1370424	type 11 methyltransferase	Q58523	MJ1123	639	1414	1527	67.6885	62.6995	65.194	105.929	98.1212	102.025
sS8_1214	CDS	1370421	1371422	histidinol-phosphate aminotransferase	B0VV21	hisC,ABSDF2838	1002	408	398	19.5311	16.3421	17.9366	19.4921	16.3095	17.9008
sS8_1215	CDS	1371702	1372358	alkyl hydroperoxide reductase subunit C-like protein	O67024	aq_858	657	473	525	22.6426	21.5568	22.0997	34.4637	32.811	33.6373
sS8_1216	CDS	1372535	1374505	copper-exporting ATPase	Q4A0G1	copA,SSP0297	1971	878	974	42.0301	39.993	41.0115	21.3242	20.2907	20.8075
sS8_1217	CDS	1374775	1376415	putative glutamate synthase (NADPH) small subunit	Q8U195	sudA,PF1327	1641	459	459	21.9724	18.8468	20.4096	13.3897	11.4849	12.4373
sS8_1218	CDS	1376418	1378034	pyruvate oxidoreductase	Q3M8N0	nifJ,Ava_3046	1617	505	573	24.1745	23.5277	23.8511	14.9502	14.5502	14.7502
sS8_1219	CDS	1378046	1379557	IS66 family element, transposase	P55504	NGR_a03120,y4jD	1512	202.45	216.83	9.69133	8.90316	9.29725	6.40961	5.88833	6.14897
sS8_1220	CDS	1379616	1379951	transposase	P55503	NGR_a03130,y4jC	336	20	24.2	0.957405	0.993666	0.975535	2.84942	2.95734	2.90338
sS8_1221	CDS	1379951	1380253	putative uncharacterized protein	NA	NA	303	3.5	1.88	0.167546	0.0771939	0.12237	0.552957	0.254765	0.403861
sS8_1222	CDS	1380360	1382363	pyruvate:ferredoxin oxidoreductase	Q06879	nifJ,alr2803	2004	177	233	8.47303	9.56711	9.02007	4.22806	4.77401	4.50103
sS8_1223	CDS	1382377	1383363	dihydroorotate dehydrogenase 2	Q9HL35	pyrD,Ta0404	987	233	226	11.1538	9.27969	10.2167	11.3007	9.40191	10.3513
sS8_1224	CDS	1383569	1384471	Zinc/iron permease	Q8N1S5	SLC39A11,C17orf26,ZIP11	903	323	366.5	15.4621	15.0487	15.2554	17.123	16.6652	16.8941
sS8_1225	CDS	1384464	1384901	uncharacterized protein	O31670	ykvA,BSU13630	438	384	386	18.3822	15.8494	17.1158	41.9684	36.1858	39.0771
sS8_1226	CDS	1384928	1386151	uncharacterized protein	NA	NA	1224	999	1106	47.8224	45.413	46.6177	39.0706	37.1021	38.0863
sS8_1227	CDS	1386394	1387800	beta-lactamase	Q3T094	ETHE1	1407	955	966	45.7161	39.6645	42.6903	32.4919	28.1908	30.3414
sS8_1228	CDS	1388018	1388203	uncharacterized protein	NA	NA	186	171	193	8.18581	7.92469	8.05525	44.0097	42.6059	43.3078
sS8_1229	CDS	1388268	1390784	ferrous iron transport protein B	Q5WTE1	feoB,lpl2584	2517	1977	2164	94.6395	88.8551	91.7473	37.6001	35.302	36.451
sS8_1230	CDS	1390939	1391439	transmembrane protein	NA	NA	501	3091	3098	147.967	127.206	137.586	295.343	253.903	274.623
sS8_1231	CDS	1391524	1391913	hypothetical protein	Q58164	MJ0754	390	2312	2330	110.676	95.6711	103.174	283.785	245.311	264.548
sS8_1232	CDS	1391940	1392314	helix-turn-helix domain protein	NA	NA	375	1877	1768	89.8525	72.5951	81.2238	239.607	193.587	216.597
sS8_1233	CDS	1392402	1394780	diguanylate cyclase (GGDEF) domain-containing protein	Q9I310	PA1727	2379	2226.5	2436	106.583	100.024	103.303	44.8016	42.0444	43.423
sS8_1234	CDS	1395284	1397173	probable potassium transport system protein kup	Q2YCL2	kup,Nmul_A0201	1890	387	431	18.5258	17.6971	18.1114	9.802	9.36355	9.58278
sS8_1235	CDS	1397286	1398224	uncharacterized protein	NA	NA	939	134	176	6.41461	7.22666	6.82064	6.83132	7.69612	7.26372
sS8_1236	CDS	1399048	1399317	RNP-1 like RNA-binding protein	Q9WX37	rbpE,all2777	270	919	996	43.9928	40.8963	42.4445	162.936	151.468	157.202
sS8_1237	CDS	1399587	1399727	hypothetical protein	NA	NA	141	805	766	38.5356	31.4524	34.994	273.302	223.067	248.184
sS8_1238	CDS	1399726	1400886	Lytic transglycosylase catalytic	Q0A9T8	mltF2,Mlg_1046	1161	3056	3261	146.291	133.898	140.095	126.005	115.33	120.668
sS8_1239	CDS	1401750	1402019	RNP-1 like RNA-binding protein	Q44554	rbpB,all2928	270	17828	17387.5	853.431	713.941	783.686	3160.86	2644.22	2902.54
sS8_1240	CDS	1402193	1402510	RNP-1 like RNA-binding protein	Q9WX37	rbpE,all2777	318	35302.5	38438	1689.94	1578.29	1634.11	5314.28	4963.16	5138.72
sS8_1241	CDS	1402656	1403246	transcriptional regulator, MarR family	P0ACR9	mprA,emrR,b2684,JW2659	591	4865.5	4935.5	232.913	202.654	217.784	394.099	342.901	368.5
sS8_1242	CDS	1403751	1404017	uncharacterized protein	NA	NA	267	503	478	24.0787	19.6269	21.8528	90.1825	73.5092	81.8459
sS8_1243	CDS	1404741	1405265	hypothetical protein	NA	NA	525	452.33	466.83	21.6532	19.1683	20.4107	41.2441	36.5111	38.8776
sS8_1244	CDS	1405485	1406048	uncharacterized protein	P16943		564	2716.74	2650.19	130.051	108.818	119.435	230.587	192.94	211.764
sS8_1245	CDS	1406035	1406451	uncharacterized protein	NA	NA	417	971.1	1044.21	46.4868	42.8758	44.6813	111.479	102.82	107.149
sS8_1246	CDS	1407066	1407464	conserved domain protein	NA	NA	399	903	997.5	43.2268	40.9579	42.0924	108.338	102.651	105.495
sS8_1247	CDS	1407643	1408077	uncharacterized protein	NA	NA	435	211	231	10.1006	9.48499	9.79281	23.2198	21.8046	22.5122
sS8_1248	CDS	1408023	1408190	uncharacterized protein	NA	NA	168	20	23	0.957405	0.944393	0.950899	5.69884	5.62139	5.66011
sS8_1249	CDS	1408237	1409679	uncharacterized protein	NA	NA	1443	533	557	25.5148	22.8707	24.1928	17.6818	15.8494	16.7656
sS8_1250	CDS	1409693	1410982	amidase	A5FQ07	gatA,DehaBAV1_1146	1290	674	751	32.2646	30.8365	31.5505	25.0113	23.9042	24.4578
sS8_1251	CDS	1411063	1412484	bifunctional protein hldE	Q607M3	hldE,MCA1736	1422	4383.5	4448.5	209.839	182.658	196.249	147.566	128.451	138.009
sS8_1252	CDS	1412520	1413872	DNA helicase	P0A1Q4	dnaB,STM4246	1353	1744.5	1748.5	83.5097	71.7944	77.652	61.7218	53.0631	57.3925
sS8_1253	CDS	1413875	1414957	alanine racemase	Q607M5	alr,MCA1734	1083	1676	1683	80.2305	69.1049	74.6677	74.0818	63.8088	68.9453
sS8_1254	CDS	1415035	1415280	predicted protein	NA	NA	246	266	256	12.7335	10.5115	11.6225	51.7621	42.7297	47.2459
sS8_1255	CDS	1415327	1415725	transcriptional regulator, TraR/DksA family	P0ABS4	dksA,SF0137,S0140	399	373	393	17.8556	16.1368	16.9962	44.7509	40.4431	42.597
sS8_1256	CDS	1415812	1416768	uncharacterized protein YjeA	Q6D033	epmA,yjeA,ECA3968	957	1173	1272	56.1518	52.229	54.1904	58.6748	54.5758	56.6253
sS8_1257	CDS	1416862	1417428	elongation factor EF-P	Q609B5	efp,MCA1320	567	2498	2672	119.58	109.714	114.647	210.899	193.499	202.199
sS8_1258	CDS	1417509	1418489	lysine-2,3-aminomutase-related protein	P44641	epmB,HI_0329	981	912	960	43.6577	39.4181	41.5379	44.5032	40.1816	42.3424
sS8_1259	CDS	1418555	1420630	polynucleotide phosphorylase	Q609C6	pnp,MCA1309	2076	20310	21327	972.245	875.699	923.972	468.326	421.82	445.073
sS8_1260	CDS	1420657	1420926	30S ribosomal protein S15	Q609C5	rpsO,MCA1310	270	3788.5	3990	181.356	163.832	172.594	671.691	606.784	639.237
sS8_1261	CDS	1421043	1421975	tRNA pseudouridine synthase B	Q3J9B8	truB,Noc_2118	933	4449.5	4670	212.999	191.753	202.376	228.294	205.523	216.909
sS8_1262	CDS	1421986	1422351	ribosome-binding factor A	Q609C1	rbfA,MCA1314	366	1878.5	1899	89.9243	77.974	83.9491	245.695	213.044	229.369
sS8_1263	CDS	1422383	1425025	translation initiation factor IF-2	Q609C0	infB,MCA1315	2643	16012	17104.5	766.498	702.32	734.409	290.011	265.728	277.87
sS8_1264	CDS	1425055	1426560	transcription elongation factor NusA	P0AFF9	nusA,SF3210,S3427	1506	7292	7826	349.07	321.34	335.205	231.786	213.373	222.58
sS8_1265	CDS	1426577	1427029	ribosome maturation factor RimP	Q609B8	rimP,MCA1317	453	1351	1367.5	64.6727	56.1503	60.4115	142.765	123.952	133.359
sS8_1266	CDS	1427310	1427684	rhodanese domain-containing protein	Q8NFU3	TSTD1,KAT	375	2900	2839	138.824	116.571	127.697	370.197	310.856	340.526
sS8_1267	CDS	1427738	1428112	heat shock protein 15	P0ACG8	hslR,yrfH,b3400,JW3363	375	2118	2316	101.389	95.0963	98.2427	270.371	253.59	261.981
sS8_1268	CDS	1428149	1429513	exodeoxyribonuclease 7 large subunit	B7NQV5	xseA,ECIAI39_2707	1365	2943	2901	140.882	119.117	129.999	103.21	87.265	95.2377
sS8_1269	CDS	1429703	1430113	isopropylmalate/homocitrate/citramalate synthase	NA	NA	411	1114	1191	53.3275	48.9031	51.1153	129.751	118.986	124.368
sS8_1270	CDS	1430118	1430732	N-acetyltransferase	NA	NA	615	1423	1545	68.1194	63.4386	65.779	110.763	103.152	106.958
sS8_1271	CDS	1430732	1431604	nitrilase	P54608	yhcX,BSU09250	873	1783	1944	85.3527	79.8217	82.5872	97.7694	91.4338	94.6016
sS8_1272	CDS	1431842	1432288	hypothetical protein	NA	NA	447	2643	2847	126.521	116.899	121.71	283.045	261.52	272.282
sS8_1273	CDS	1432381	1434840	glycogen/starch/alpha-glucan phosphorylase	P0AC87	glgP,SF3451,S4312	2460	3183	3442	152.371	141.33	146.851	61.9394	57.4514	59.6954
sS8_1274	CDS	1435025	1436929	cytochrome-c peroxidase	Q49128	mauG,MexAM1_META1p2776	1905	1612.5	1724	77.1908	70.7884	73.9896	40.5201	37.1593	38.8397
sS8_1275	CDS	1436935	1437366	SNARE associated Golgi protein	P0ADR1	yqaA,SF2716,S2903	432	281	299	13.4515	12.2771	12.8643	31.1378	28.4192	29.7785
sS8_1277	CDS	1437563	1437907	hypothetical protein	NA	NA	345	117	117	5.60082	4.80409	5.20245	16.2343	13.9249	15.0796
sS8_1278	CDS	1437876	1438169	hypothetical protein	NA	NA	294	164	200	7.85072	8.21211	8.03142	26.7031	27.9324	27.3177
sS8_1279	CDS	1438369	1439052	uncharacterized protein	O64131	yoqW,SPBc2p119	684	784	804	37.5303	33.0127	35.2715	54.8688	48.2642	51.5665
sS8_1281	CDS	1439816	1440559	hypothetical protein	NA	NA	744	1478	1504	70.7522	61.7551	66.2537	95.0971	83.0041	89.0506
sS8_1282	CDS	1441251	1441634	GreA/GreB family elongation factor	P0AFW7	rnk,SF0528,S0534	384	682	748	32.6475	30.7133	31.6804	85.0196	79.9826	82.5011
sS8_1283	CDS	1441752	1444943	ATPase, P-type (transporting), HAD superfamily, subfamily IC	P9WPS9	ctpF,Rv1997,MTCY39.21c,MTCY39.22c	3192	3075	3471	147.201	142.521	144.861	46.1156	44.6495	45.3826
sS8_1284	CDS	1445135	1445896	trehalose 6-phosphatase	P65070	Mb3433	762	217	257	10.3878	10.5526	10.4702	13.6323	13.8485	13.7404
sS8_1285	CDS	1445893	1446789	universal stress family protein	E1VBK4	teaD,HELO_4277	897	219	204	10.4836	8.37635	9.42997	11.6874	9.33819	10.5128
sS8_1286	CDS	1446786	1449152	HAD-superfamily hydrolase, subfamily IA, variant 3 family protein	Q8L163	kojP	2367	1164	1232	55.721	50.5866	53.1538	23.5408	21.3716	22.4562
sS8_1287	CDS	1449421	1449774	uncharacterized protein	P0AFH8	osmY,b4376,JW4338	354	422	461	20.2012	18.9289	19.5651	57.0657	53.4715	55.2686
sS8_1288	CDS	1450207	1451076	uncharacterized protein	NA	NA	870	474	515	22.6905	21.1462	21.9183	26.081	24.306	25.1935
sS8_1289	CDS	1451073	1452656	sulfate transporter	O06984	yvdB,BSU34660	1584	1309	1461.5	62.6622	60.01	61.3361	39.5594	37.8851	38.7223
sS8_1290	CDS	1453441	1453815	glyoxalase/bleomycin resistance protein/dioxygenase	P52096	yaeR,b0187,JW0182	375	567	565	27.1424	23.1992	25.1708	72.3798	61.8646	67.1222
sS8_1291	CDS	1453960	1454892	glycyl-tRNA synthetase subunit alpha	B4S278	glyQ,MADE_1000040	933	1866	1904	89.3259	78.1793	83.7526	95.7405	83.7935	89.767
sS8_1292	CDS	1454885	1456960	glycyl-tRNA synthetase subunit beta	Q2SQY0	glyS,HCH_00021	2076	4182	4350	200.193	178.613	189.403	96.4323	86.0373	91.2348
sS8_1293	CDS	1456974	1457522	D,D-heptose 1,7-bisphosphate phosphatase	Q7WG29	BB4091	549	506	538	24.2223	22.0906	23.1565	44.1209	40.2379	42.1794
sS8_1294	CDS	1457506	1458276	1-acyl-sn-glycerol-3-phosphate acyltransferase	Q59188	plsC,BB_0037	771	983	998	47.0565	40.9784	44.0174	61.033	53.1497	57.0914
sS8_1295	CDS	1458424	1459626	alpha-amylase/alpha-mannosidase	O32462	jgt,OCC_10078	1203	3113	3323	149.02	136.444	142.732	123.874	113.42	118.647
sS8_1296	CDS	1459771	1460109	uncharacterized protein	NA	NA	339	1017	1074	48.684	44.099	46.3915	143.611	130.086	136.848
sS8_1297	CDS	1460772	1463315	40-residue YVTN family beta-propeller repeat protein	Q79FU0	PE_PGRS18,Rv0980c,LH57_05345	2544	751	923	35.9506	37.8989	36.9247	14.1315	14.8974	14.5144
sS8_1298	CDS	1463392	1464099	colicin I receptor	A5F9G0	irgA,VC0395_A0028,VC395_0519	708	106.5	138	5.09818	5.66636	5.38227	7.20082	8.00333	7.60208
sS8_1299	CDS	1464077	1464802	efflux permease protein	Q58713	MJ1317	726	399	450	19.1002	18.4773	18.7887	26.3089	25.4508	25.8798
sS8_1300	CDS	1465323	1466495	hypothetical protein	Q9FZL4	MGD A	1173	236	276	11.2974	11.3327	11.315	9.63118	9.66131	9.64625
sS8_1301	CDS	1466512	1466883	uncharacterized protein	P28911	yhhH,b3483,JW3449	372	217	247	10.3878	10.142	10.2649	27.9243	27.2633	27.5938
sS8_1302	CDS	1466975	1467403	putative membrane protein	NA	NA	429	563.11	604	26.9562	24.8006	25.8784	62.835	57.8102	60.3226
sS8_1303	CDS	1467430	1467861	transposase	P59696	tnpA1,STM0946,tnpA2,STM1957,tnpA3,STM2471,tnpA4,STM3032,tnpA5,STM3479,tnpA6,STM4311	432	588.45	642.55	28.1693	26.3835	27.2764	65.2066	61.0728	63.1397
sS8_1304	CDS	1468260	1469918	uncharacterized protein	NA	NA	1659	4898	5181.5	234.468	212.755	223.612	141.331	128.243	134.787
sS8_1305	CDS	1469988	1470293	hypothetical protein	NA	NA	306	431.5	466.5	20.656	19.1548	19.9054	67.5033	62.5972	65.0503
sS8_1306	CDS	1470408	1471298	hypothetical protein	NA	NA	891	1117	1214.5	53.4711	49.8681	51.6696	60.0124	55.9686	57.9905
sS8_1307	CDS	1471485	1471901	hypothetical protein	NA	NA	417	345	367	16.5152	15.0692	15.7922	39.6049	36.1372	37.8711
sS8_1308	CDS	1472003	1472575	hypothetical protein	NA	NA	573	501	576	23.983	23.6509	23.8169	41.8551	41.2755	41.5653
sS8_1309	CDS	1472565	1472840	putative acyl carrier protein	NA	NA	276	205	241	9.8134	9.8956	9.8545	35.5558	35.8536	35.7047
sS8_1310	CDS	1472977	1473399	ankyrin repeat-containing protein	Q08E43	ASB8	423	280	349	13.4037	14.3301	13.8669	31.6872	33.8774	32.7823
sS8_1311	CDS	1473682	1475010	transposase DDE domain-containing protein	NA	NA	1329	656	677.5	31.4029	27.8185	29.6107	23.629	20.9319	22.2804
sS8_1312	CDS	1475458	1476012	hypothetical protein	NA	NA	555	2885	2930	138.106	120.307	129.207	248.839	216.77	232.805
sS8_1313	CDS	1476677	1477267	uncharacterized protein	NA	NA	591	1361	1487	65.1514	61.0571	63.1042	110.239	103.311	106.775
sS8_1314	CDS	1477213	1477392	uncharacterized protein	NA	NA	180	11	10	0.526573	0.410606	0.468589	2.9254	2.28114	2.60327
sS8_1315	CDS	1477389	1477838	5 nucleotidase deoxy cytosolic type C	P59935	KVP40.0071	450	667.5	699	31.9534	28.7013	30.3274	71.0075	63.7807	67.3941
sS8_1316	CDS	1478128	1478319	peptidase domain protein	NA	NA	192	573	626	27.4297	25.7039	26.5668	142.863	133.875	138.369
sS8_1317	CDS	1478597	1478854	uncharacterized protein	NA	NA	258	394	410	18.8609	16.8348	17.8479	73.1042	65.2513	69.1777
sS8_1318	CDS	1478910	1479212	putative uncharacterized protein	NA	NA	303	0	0	0	0	0	0	0	0
sS8_1319	CDS	1479212	1479553	transposase	P55503	NGR_a03130,y4jC	342	0	0	0	0	0	0	0	0
sS8_1320	CDS	1479612	1480034	uncharacterized protein	NA	NA	423	125	122	5.98378	5.00939	5.49659	14.1461	11.8425	12.9943
sS8_1321	CDS	1480046	1481557	uncharacterized protein	P55504	NGR_a03120,y4jD	1512	0	0	0	0	0	0	0	0
sS8_1322	CDS	1481616	1481957	transposase	P55503	NGR_a03130,y4jC	342	77.55	83.61	3.71234	3.43307	3.57271	10.8548	10.0382	10.4465
sS8_1323	CDS	1481957	1482259	uncharacterized protein	NA	NA	303	0	0	0	0	0	0	0	0
sS8_1324	CDS	1482289	1482735	hypothetical protein	NA	NA	447	177	192	8.47303	7.88363	8.17833	18.9553	17.6368	18.296
sS8_1325	CDS	1482823	1483167	uncharacterized protein	NA	NA	345	207	223	9.90914	9.15651	9.53282	28.7222	26.5406	27.6314
sS8_1326	CDS	1483283	1483696	hypothetical protein	NA	NA	414	154.11	179	7.37728	7.34984	7.36356	17.8195	17.7532	17.7864
sS8_1327	CDS	1483723	1484154	transposase	P59696	tnpA1,STM0946,tnpA2,STM1957,tnpA3,STM2471,tnpA4,STM3032,tnpA5,STM3479,tnpA6,STM4311	432	479.35	539.67	22.9466	22.1592	22.5529	53.1171	51.2943	52.2057
sS8_1328	CDS	1484261	1484452	putative uncharacterized protein	NA	NA	192	398	437.14	19.0524	17.9492	18.5008	99.231	93.4855	96.3583
sS8_1329	CDS	1484864	1485385	uncharacterized protein	NA	NA	522	398	425	19.0524	17.4507	18.2515	36.4988	33.4305	34.9647
sS8_1330	CDS	1485506	1485757	uncharacterized protein	NA	NA	252	216	245	10.34	10.0598	10.1999	41.0316	39.92	40.4758
sS8_1331	CDS	1485751	1486164	uncharacterized protein	NA	NA	414	90.77	95.99	4.34518	3.9414	4.14329	10.4956	9.5203	10.008
sS8_1332	CDS	1486161	1486637	uncharacterized protein	NA	NA	477	877.71	911.63	42.0162	37.432	39.7241	88.0843	78.4739	83.2791
sS8_1333	CDS	1486706	1487050	uncharacterized protein	NA	NA	345	100	100.33	4.78703	4.11961	4.45332	13.8754	11.9409	12.9082
sS8_1334	CDS	1487255	1487557	putative uncharacterized protein	NA	NA	303	7	7	0.335092	0.287424	0.311258	1.10591	0.948594	1.02725
sS8_1335	CDS	1487557	1487898	transposase	P55503	NGR_a03130,y4jC	342	77.55	83.61	3.71234	3.43307	3.57271	10.8548	10.0382	10.4465
sS8_1336	CDS	1487957	1489468	uncharacterized protein	P55504	NGR_a03120,y4jD	1512	23.83	22.5	1.14075	0.923863	1.03231	0.754463	0.61102	0.682742
sS8_1337	CDS	1489553	1489858	uncharacterized protein	NA	NA	306	197	230	9.43044	9.44393	9.43718	30.8184	30.8625	30.8405
sS8_1338	CDS	1490075	1490341	hypothetical protein	NA	NA	267	54	78	2.58499	3.20272	2.89386	9.68162	11.9952	10.8384
sS8_1339	CDS	1491156	1492295	anti-anti-sigma regulatory factor	NA	NA	1140	942	1046	45.0938	42.9493	44.0216	39.5559	37.6749	38.6154
sS8_1340	CDS	1492267	1495029	PAS domain S-box	P40399	rsbU,BSU04700	2763	3560	3838	170.418	157.59	164.004	61.6786	57.036	59.3573
sS8_1341	CDS	1495468	1495659	spore coat U domain-containing protein	NA	NA	192	155	213	7.41989	8.7459	8.08289	38.6453	45.5516	42.0984
sS8_1342	CDS	1495732	1496166	transposase IS200-family protein	P59696	tnpA1,STM0946,tnpA2,STM1957,tnpA3,STM2471,tnpA4,STM3032,tnpA5,STM3479,tnpA6,STM4311	435	448.25	474.77	21.4578	19.4943	20.4761	49.3284	44.8145	47.0715
sS8_1343	CDS	1496272	1496574	pilus protein	NA	NA	303	129	143	6.17526	5.87166	6.02346	20.3804	19.3784	19.8794
sS8_1344	CDS	1497216	1497404	DNA methylation and regulatory protein ADA	NA	NA	189	72	69	3.44666	2.83318	3.13992	18.2363	14.9904	16.6133
sS8_1345	CDS	1497948	1498346	spore coat protein U	P27755	pru	399	353	387	16.8982	15.8904	16.3943	42.3514	39.8257	41.0885
sS8_1346	CDS	1498546	1498998	uncharacterized protein	NA	NA	453	773	758	37.0037	31.1239	34.0638	81.6859	68.7062	75.196
sS8_1347	CDS	1499018	1499434	6-pyruvoyl tetrahydrobiopterin synthase	Q92J44	queD,RC0225	417	452	529	21.6374	21.721	21.6792	51.8881	52.0888	51.9885
sS8_1348	CDS	1499453	1499749	type IV pilus assembly PilZ	NA	NA	297	445	473.5	21.3023	19.4422	20.3722	71.7248	65.4619	68.5933
sS8_1349	CDS	1499979	1500995	tryptophanyl-tRNA synthetase	Q9HVX6	trpS,PA4439	1017	3042	3035	145.621	124.619	135.12	143.187	122.536	132.861
sS8_1350	CDS	1501049	1501747	uncharacterized protein	NA	NA	699	966	1028	46.2427	42.2103	44.2265	66.1555	60.3866	63.271
sS8_1351	CDS	1501821	1502840	rubredoxin--NAD(+) reductase	Q8D4F7	norW,flrR,VV2_1344	1020	638	642	30.5412	26.3609	28.4511	29.9424	25.844	27.8932
sS8_1352	CDS	1503663	1504607	flagellar motor protein	P0AF06	motB,b1889,JW1878	945	297	358	14.2175	14.6997	14.4586	15.0449	15.5552	15.3001
sS8_1353	CDS	1504612	1505466	flagellar motor protein MotA	P55891	motA,STM1923	855	326	398	15.6057	16.3421	15.9739	18.2523	19.1136	18.6829
sS8_1354	CDS	1505684	1507579	heat shock protein 90	Q60AK3	htpG,MCA0848	1896	10394	10572	497.563	434.092	465.828	262.428	228.952	245.69
sS8_1355	CDS	1507655	1508035	uncharacterized protein	P39619	ywdK,BSU37930,ipa-61d	381	1122.5	1179	53.7344	48.4104	51.0724	141.035	127.061	134.048
sS8_1356	CDS	1508045	1508212	uncharacterized protein	NA	NA	168	709	693	33.94	28.455	31.1975	202.024	169.375	185.699
sS8_1357	CDS	1508366	1508611	hypothetical protein	NA	NA	246	1586	1696	75.9222	69.6387	72.7805	308.627	283.084	295.856
sS8_1358	CDS	1508821	1509036	hypothetical conserved protein	NA	NA	216	2290	2573	109.623	105.649	107.636	507.513	489.115	498.314
sS8_1359	CDS	1509537	1510697	hypothetical protein	Q8YTC2	alr2800	1161	2557.5	2765	122.428	113.532	117.98	105.451	97.7885	101.62
sS8_1360	CDS	1510904	1514353	hypothetical protein	D2TN57	tamB,ROD_32821	3450	2733	2940	130.829	120.718	125.774	37.9216	34.9907	36.4562
sS8_1361	CDS	1514350	1516053	surface antigen	D2TN56	tamA,ROD_32811	1704	852	989	40.7855	40.6089	40.6972	23.9351	23.8315	23.8833
sS8_1362	CDS	1516267	1516728	peptidoglycan-binding LysM	P0ADE6	ygaU,yzzM,b2665,JW2640	462	848	953	40.594	39.1307	39.8623	87.8657	84.6985	86.2821
sS8_1363	CDS	1516949	1519198	DNA topoisomerase IV subunit A	Q9HUK1	parC,PA4964	2250	1540	1628	73.7202	66.8466	70.2834	32.7645	29.7096	31.2371
sS8_1364	CDS	1519441	1520490	dihydroorotase	Q0KEE2	pyrC,H16_A0479	1050	1509	1562	72.2362	64.1366	68.1864	68.7964	61.0825	64.9394
sS8_1365	CDS	1520566	1520814	hypothetical protein	NA	NA	249	232	222	11.1059	9.11544	10.1107	44.602	36.6082	40.6051
sS8_1366	CDS	1520891	1521856	transglycosylase	NA	NA	966	1612	1663	77.1668	68.2837	72.7253	79.8829	70.6871	75.285
sS8_1367	CDS	1521984	1522295	small multidrug resistance family protein	Q6PT86	sugE	312	245	304	11.7282	12.4824	12.1053	37.5904	40.0077	38.7991
sS8_1368	CDS	1523065	1523367	uncharacterized protein	P0AFH8	osmY,b4376,JW4338	303	164	171	7.85072	7.02136	7.43604	25.91	23.1728	24.5414
sS8_1369	CDS	1523457	1524296	uncharacterized protein	Q93GX3	cpdA,SAV_1247	840	446	517	21.3501	21.2283	21.2892	25.4168	25.2718	25.3443
sS8_1370	CDS	1524331	1525263	diacylglycerol kinase catalytic domain family protein	Q1QUK4	Csal_2507	933	2022	2138	96.7937	87.7875	92.2906	103.745	94.0916	98.9181
sS8_1371	CDS	1525286	1526806	single-stranded nucleic acid binding R3H domain-containing protein	P51281	ycf45	1521	3956	3876	189.375	159.151	174.263	124.507	104.636	114.571
sS8_1372	CDS	1526959	1528449	SpoVR family protein	P29013	ycgB,b1188,JW1177	1491	11675	12039	558.885	494.328	526.607	374.839	331.541	353.19
sS8_1373	CDS	1528446	1529708	UPF0229 protein MEALZ_2184	Q3SJH5	Tbd_1233	1263	16680	17246	798.476	708.13	753.303	632.206	560.673	596.44
sS8_1374	CDS	1529732	1531654	serine protein kinase	P0ACY3	yeaG,b1783,JW1772	1923	36712	35910.5	1757.41	1474.51	1615.96	913.891	766.773	840.332
sS8_1375	CDS	1532378	1533697	sugar ABC transporter substrate-binding protein	P9WGU9	lpqY,Rv1235	1320	3205	3239	153.424	132.995	143.21	116.23	100.754	108.492
sS8_1376	CDS	1533694	1534554	ABC transporter permease	P9WG03	sugA,Rv1236	861	1321	1289	63.2366	52.9271	58.0818	73.4455	61.4716	67.4586
sS8_1377	CDS	1534559	1535395	sugar ABC transporter permease	P9WG01	sugB,Rv1237	837	1089	1152	52.1307	47.3018	49.7162	62.2828	56.5135	59.3981
sS8_1378	CDS	1535415	1536566	ABC transporter related protein	P9WQI3	sugC,Rv1238	1152	2282	2386	109.24	97.9705	103.605	94.8263	85.0438	89.9351
sS8_1379	CDS	1536653	1538440	glycoside hydrolase 15-related protein	A0R0W9	MSMEG_4535,MSMEI_4422,MSMEG4528	1788	1268	1329	60.6995	54.5695	57.6345	33.9483	30.5198	32.2341
sS8_1380	CDS	1538686	1539891	PAS/PAC sensor signal transduction histidine kinase	Q1M799	mctS,pRL100407	1206	627	708	30.0146	29.0709	29.5428	24.8878	24.1052	24.4965
sS8_1381	CDS	1539995	1540960	transposase	P19257	piv	966	357.52	394.32	17.1146	16.191	16.6528	17.7169	16.7609	17.2389
sS8_1382	CDS	1541578	1542234	two component LuxR family transcriptional regulator	Q7WZY4	nreC,Sca_1888	657	451	474	21.5895	19.4627	20.5261	32.8607	29.6236	31.2422
sS8_1383	CDS	1542432	1542806	response regulator receiver protein	P96686	ydfI,BSU05420	375	326	334	15.6057	13.7142	14.66	41.6152	36.5713	39.0932
sS8_1384	CDS	1543664	1544527	hypothetical protein	NA	NA	864	392	446	18.7651	18.313	18.5391	21.7189	21.1956	21.4573
sS8_1385	CDS	1544552	1544890	hypothetical protein	NA	NA	339	243	254	11.6325	10.4294	11.0309	34.3141	30.7651	32.5396
sS8_1386	CDS	1545014	1545736	uncharacterized protein	NA	NA	723	2737	2738	131.021	112.424	121.722	181.218	155.496	168.357
sS8_1387	CDS	1546261	1547307	conserved membrane protein	Q9P6J2	pcl1,SPBC1683.10c	1047	1078	1182	51.6041	48.5336	50.0689	49.2876	46.3549	47.8213
sS8_1388	CDS	1548160	1548903	glycosyl transferase, group 2 family protein	P9WMY3	wbbL,wbbL1,Rv3265c	744	1078	1149	51.6041	47.1786	49.3914	69.3604	63.4121	66.3862
sS8_1389	CDS	1548976	1549452	uncharacterized protein	NA	NA	477	689.1	719.48	32.9874	29.5423	31.2648	69.156	61.9334	65.5447
sS8_1390	CDS	1549449	1549862	uncharacterized protein	NA	NA	414	193.1	199.32	9.24375	8.18419	8.71397	22.3279	19.7686	21.0482
sS8_1391	CDS	1550557	1551243	NAD-dependent epimerase/dehydratase	P55579	NGR_a02350,y4nG	687	2028	2194	97.0809	90.0869	93.5839	141.311	131.131	136.221
sS8_1392	CDS	1553621	1553851	transposase	NA	NA	231	504	540	24.1266	22.1727	23.1497	104.444	95.9857	100.215
sS8_1393	CDS	1554066	1555337	transposase	Q46731	tnpA,tnp	1272	3887.78	3963.68	186.109	162.751	174.43	146.312	127.949	137.13
sS8_1394	CDS	1555427	1556371	NAD-dependent epimerase/dehydratase	Q67WR2	Os06g0652400,LOC_Os06g44270,OsJ_22191,OSJNBa0085J13.7	945	4211.75	4354	201.618	178.778	190.198	213.352	189.183	201.267
sS8_1395	CDS	1556376	1557497	GDP-mannose 4,6-dehydratase	P0AC91	gmd,SF2116,S2239	1122	6250	6573	299.189	269.891	284.54	266.657	240.545	253.601
sS8_1396	CDS	1557657	1561610	hypothetical protein	Q4UM29	RF_0543	3954	19167.5	20060	917.553	823.675	870.614	232.057	208.314	220.186
sS8_1397	CDS	1561607	1562629	hypothetical protein	P26401	rfbV,ORF 14.1,STM2087	1023	1626.5	1795	77.861	73.7037	75.7823	76.1104	72.0466	74.0785
sS8_1398	CDS	1562803	1563525	hypothetical protein	NA	NA	723	1155	1080	55.2901	44.3454	49.8178	76.4732	61.3353	68.9043
sS8_1399	CDS	1563911	1564264	O-methyltransferase	NA	NA	354	895	879	42.8439	36.0922	39.4681	121.028	101.955	111.492
sS8_1400	CDS	1564500	1565774	predicted O-antigen export system ATP-binding protein	Q07698	abcA	1275	2125	2268	101.724	93.1254	97.4248	79.7838	73.0395	76.4116
sS8_1401	CDS	1565777	1566613	hypothetical protein	Q50862	rfbA	837	1312	1354	62.8058	55.596	59.2009	75.0368	66.4229	70.7299
sS8_1402	CDS	1566663	1567904	hypothetical protein	NA	NA	1242	2502.5	2604.5	119.795	106.942	113.369	96.4535	86.1049	91.2792
sS8_1403	CDS	1567977	1568720	short-chain dehydrogenase/reductase SDR	Q9URX0	SPAC922.06	744	2396	2568	114.697	105.444	110.07	154.163	141.725	147.944
sS8_1404	CDS	1568721	1569677	phosphoglycerate dehydrogenase	Q9X1C1	TM_1401,THEMA_07310,Tmari_1408	957	4081	4286.5	195.359	176.006	185.682	204.136	183.914	194.025
sS8_1405	CDS	1569681	1570370	acylneuraminate cytidylyltransferase	Q90WG6	cmas	690	2420	2522	115.846	103.555	109.7	167.893	150.079	158.986
sS8_1406	CDS	1570434	1570991	glycosyl transferase	NA	NA	558	1696	1811	81.1879	74.3607	77.7743	145.498	133.263	139.38
sS8_1407	CDS	1571325	1572098	L-ascorbate 6-phosphate lactonase	A6TWX8	Amet_4625	774	2355	2636	112.734	108.236	110.485	145.652	139.839	142.746
sS8_1408	CDS	1572569	1573627	IS5 family transposase	P76071	insH5,b1370,JW1363	1059	67.5	44.33	3.23124	1.82021	2.52573	3.05122	1.71881	2.38501
sS8_1409	CDS	1575003	1575605	uncharacterized protein	NA	NA	603	1094.5	1227	52.394	50.3813	51.3877	86.8889	83.5511	85.22
sS8_1410	CDS	1575813	1579880	uncharacterized protein	NA	NA	4068	2464.5	2808	117.976	115.298	116.637	29.001	28.3427	28.6719
sS8_1411	CDS	1580016	1580957	putative lysophospholipase L2	P44800	pldB,HI_0645	942	789	792	37.7696	32.52	35.1448	40.0951	34.5223	37.3087
sS8_1412	CDS	1581183	1583261	uncharacterized protein	P37512	yyaL,BSU40820	2079	3187	3436	152.562	141.084	146.823	73.3826	67.8615	70.6221
sS8_1413	CDS	1583337	1584554	cardiolipin synthetase	Q0ST20	cls,CPR_1418	1218	1028	1064	49.2106	43.6884	46.4495	40.4028	35.869	38.1359
sS8_1414	CDS	1584647	1585705	poly(R)-hydroxyalkanoic acid synthase subunit PhaC	P45370	phaC,phbC,Alvin_0061	1059	2183	2239	104.501	91.9346	98.2177	98.6787	86.8127	92.7457
sS8_1415	CDS	1585728	1587005	hypothetical protein	P45372	phaE,Alvin_0062	1278	4463	4363	213.645	179.147	196.396	167.171	140.178	153.675
sS8_1416	CDS	1587404	1587949	hypothetical protein	NA	NA	546	1601	1649.5	76.6403	67.7294	72.1848	140.367	124.047	132.207
sS8_1417	CDS	1588075	1589253	acetyl-CoA acetyltransferase	P45369	phaA,phbA,Alvin_0063	1179	1258	1267	60.2208	52.0237	56.1223	51.0778	44.1253	47.6016
sS8_1418	CDS	1589516	1590262	acetoacetyl-CoA reductase	P14697	phaB,phbB,H16_A1439	747	1904	2003	91.145	82.2443	86.6946	122.015	110.099	116.057
sS8_1419	CDS	1590284	1590838	putative polyhydroxyalkanoate synthesis repressor PhaR	P45373	Alvin_0064	555	978	1074	46.8171	44.099	45.4581	84.3551	79.4577	81.9064
sS8_1420	CDS	1591070	1592434	aldehyde Dehydrogenase	Q55585	gabD,slr0370	1365	900	968	43.0832	39.7466	41.4149	31.5628	29.1184	30.3406
sS8_1421	CDS	1592642	1592812	phage late control D family protein	NA	NA	171	73.6	86.2	3.52325	3.53942	3.53134	20.6038	20.6984	20.6511
sS8_1422	CDS	1592963	1593928	transposase	P19257	piv	966	430.21	478.99	20.5943	19.6676	20.1309	21.3191	20.3598	20.8395
sS8_1423	CDS	1594218	1595345	sodium ion-translocating decarboxylase subunit beta	Q9KTU5	oadB,VC_0792	1128	2437	2592	116.66	106.429	111.544	103.422	94.3519	98.8869
sS8_1424	CDS	1595354	1597147	oxaloacetate decarboxylase	Q8XGX8	oadA1,oadA,STY0064,t0057,oadA2,oadA,STY3532,t3267	1794	6994	7222	334.805	296.539	315.672	186.625	165.295	175.96
sS8_1425	CDS	1597182	1597436	probable oxaloacetate decarboxylase gamma chain	Q9RFA0	oadG,HD_0784	255	737	823	35.2804	33.7928	34.5366	138.354	132.521	135.438
sS8_1426	CDS	1598028	1598561	MxaD protein	NA	NA	534	4025	4439	192.678	182.268	187.473	360.82	341.326	351.073
sS8_1427	CDS	1598639	1599628	MxaL protein	NA	NA	990	3176.5	3306	152.06	135.746	143.903	153.596	137.117	145.357
sS8_1428	CDS	1599589	1600155	MxaK protein	NA	NA	567	1282	1280	61.3697	52.5575	56.9636	108.236	92.694	100.465
sS8_1429	CDS	1600152	1601132	von Willebrand factor type A	O51195	BB_0173	981	2887	3000	138.201	123.182	130.692	140.878	125.567	133.223
sS8_1430	CDS	1601129	1602076	putative MxaA protein	NA	NA	948	5201.5	5894	248.997	242.011	245.504	262.655	255.286	258.97
sS8_1431	CDS	1602073	1602930	uncharacterized protein	NA	NA	858	4835	4896	231.453	201.033	216.243	269.758	234.304	252.031
sS8_1432	CDS	1602927	1603946	protein MxaR	P30621	moxR,mxaR,MexAM1_META1p4534	1020	8854	9373	423.843	384.861	404.352	415.533	377.314	396.423
sS8_1433	CDS	1604112	1604387	methanol dehydrogenase, small subunit	P14775	moxI,mxaI,MexAM1_META1p4535	276	17148.5	18811.5	820.903	772.411	796.657	2974.29	2798.59	2886.44
sS8_1434	CDS	1604419	1604892	cytochrome c family protein	P14774	moxG,mxaG,MexAM1_META1p4536	474	19315.5	20269.5	924.638	832.277	878.457	1950.71	1755.86	1853.29
sS8_1435	CDS	1605142	1606011	protein MxaJ	P16028	moxJ,mxaJ,MexAM1_META1p4537	870	62495	67650	2991.65	2777.75	2884.7	3438.68	3192.81	3315.75
sS8_1436	CDS	1606181	1607986	methanol dehydrogenase, large subunit	P16027	moxF,mxaF,MexAM1_META1p4538	1806	170666	182455	8169.8	7491.7	7830.75	4523.7	4148.23	4335.96
sS8_1437	CDS	1608377	1609813	putative methanol utilization control sensor protein moxY	P29905	moxY	1437	4649	4726	222.549	194.052	208.301	154.87	135.04	144.955
sS8_1438	CDS	1609810	1610460	LuxR family transcriptional regulator	A8R3S7	exaE	651	1271	1332	60.8431	54.6927	57.7679	93.461	84.0133	88.7371
sS8_1439	CDS	1610540	1612855	TonB domain protein	P25184	pupA	2316	6446	6488.5	308.572	266.421	287.497	133.235	115.035	124.135
sS8_1440	CDS	1613866	1614453	putative lipoprotein	NA	NA	588	678	724	32.456	29.7278	31.0919	55.1973	50.5576	52.8774
sS8_1441	CDS	1614450	1615364	Mce family protein	NA	NA	915	1326	1423	63.476	58.4292	60.9526	69.3726	63.857	66.6148
sS8_1442	CDS	1615366	1616133	ABC transporter ATP-binding protein	P9WQL5	mkl,Rv0655,MTCI376.21	768	529	513	25.3234	21.0641	23.1937	32.9731	27.4272	30.2002
sS8_1443	CDS	1616133	1617269	ABC transporter permease	Q1RGU3	RBE_1340	1137	4042.5	4091	193.515	167.979	180.747	170.198	147.739	158.968
sS8_1444	CDS	1617351	1618175	Iron permease FTR1	Q1CHD3	efeU,YPN_2269,YP516_2550	825	5357	5311	256.441	218.073	237.257	310.838	264.33	287.584
sS8_1445	CDS	1618194	1618481	uncharacterized protein	Q9ZDD7	RP394	288	4099	4453.5	196.22	182.863	189.542	681.32	634.942	658.131
sS8_1446	CDS	1618846	1620348	glycerol kinase	A5UU55	glpK,RoseRS_1768	1503	1488	1579	71.2309	64.8346	68.0328	47.3925	43.1368	45.2647
sS8_1447	CDS	1620475	1620834	17 kDa surface antigen	NA	NA	360	3879	3987.5	185.689	163.729	174.709	515.802	454.803	485.302
sS8_1448	CDS	1621150	1621515	hypothetical protein	NA	NA	366	940	983	44.998	40.3625	42.6803	122.945	110.28	116.613
sS8_1449	CDS	1621890	1622078	hypothetical protein	NA	NA	189	976	1031	46.7214	42.3334	44.5274	247.203	223.986	235.595
sS8_1450	CDS	1622196	1622834	transcriptional regulator, TetR family	P95251	mce3R,Rv1963c,LH57_10685	639	802	826	38.3919	33.916	36.154	60.0813	53.0767	56.579
sS8_1451	CDS	1623099	1623272	efflux transporter, RND family, MFP subunit	NA	NA	174	461	507	22.0682	20.8177	21.4429	126.829	119.642	123.235
sS8_1452	CDS	1623206	1624228	efflux transporter, RND family, MFP subunit	Q8FWV8	bepF,BRA0335,BS1330_II0332	1023	946	1010	45.2853	41.4712	43.3782	44.2671	40.5388	42.4029
sS8_1453	CDS	1624243	1627440	hydrophobe/amphiphile efflux-1 (HAE1) family transporter	Q8G2M6	bepE,BR0292,BS1330_I0293	3198	1649	1786	78.938	73.3342	76.1361	24.6836	22.9313	23.8074
sS8_1454	CDS	1627495	1628973	NodT family RND efflux system outer membrane lipoprotein	P24145	nodT	1479	450	509	21.5416	20.8998	21.2207	14.565	14.1311	14.348
sS8_1455	CDS	1629016	1629528	isopentenyldiphosphate isomerase	Q9HUW9	PA4841	513	310	359	14.8398	14.7407	14.7903	28.9274	28.7344	28.8309
sS8_1456	CDS	1629535	1630149	hydrolase NUDIX family	Q8DD17	nudC,VV1_1214	615	753	720	36.0463	29.5636	32.805	58.6119	48.0709	53.3414
sS8_1457	CDS	1630173	1631321	uncharacterized protein	P75804	yliI,b0837,JW0821	1149	4499	4749.5	215.368	195.017	205.193	187.44	169.728	178.584
sS8_1458	CDS	1631461	1632903	cysteinyl-tRNA synthetase	Q60BG8	cysS,MCA0509	1443	2541	2805.5	121.638	115.195	118.417	84.2954	79.8305	82.063
sS8_1459	CDS	1632900	1634255	glutamyl-tRNA synthetase	Q60BG7	gltX1,gltX-1,MCA0510	1356	2069	2235	99.0436	91.7704	95.407	73.041	67.6773	70.3591
sS8_1460	CDS	1634594	1636063	proton-translocating NADH-quinone oxidoreductase subunit M	P50974	nuoM	1470	2766	2885	132.409	118.46	125.434	90.0742	80.5848	85.3295
sS8_1461	CDS	1636074	1639397	uncharacterized protein	Q60BG5	MCA0512	3324	3043	3240	145.669	133.036	139.353	43.8235	40.0229	41.9232
sS8_1462	CDS	1639390	1640946	putative NADH ubiquinone/plastoquinone complex subunit	Q32RH9	ndhF	1557	1033	1061	49.45	43.5653	46.5076	31.7598	27.9803	29.87
sS8_1463	CDS	1640953	1642479	proton-translocating NADH-quinone oxidoreductase, chain M	P26848	ND4,NAD4	1527	1028	1014	49.2106	41.6354	45.423	32.227	27.2661	29.7466
sS8_1464	CDS	1642523	1644094	proton-translocating NADH-quinone oxidoreductase, chain M	P29925	nqo13	1572	1333	1429	63.811	58.6755	61.2433	40.5923	37.3254	38.9588
sS8_1465	CDS	1644306	1645934	sulfate transporter	O06984	yvdB,BSU34660	1629	2157.5	2270.5	103.28	93.228	98.254	63.4009	57.2302	60.3156
sS8_1466	CDS	1645906	1646565	carbonic anhydrase	P61518	can,SF0123,S0125	660	1535	1574	73.4808	64.6293	69.0551	111.335	97.9232	104.629
sS8_1467	CDS	1646569	1647177	peptidyl-prolyl cis-trans isomerase B	P83221	cyp18	609	8188	8399.5	391.962	344.888	368.425	643.615	566.319	604.967
sS8_1468	CDS	1647200	1647928	UDP-2,3-diacylglucosamine hydrolase	A1U1R0	lpxH,Maqu_1847	729	4439	4326.5	212.496	177.649	195.072	291.49	243.688	267.589
sS8_1469	CDS	1647982	1648197	regulatory protein, FmdB family	NA	NA	216	3203	3030	153.328	124.414	138.871	709.854	575.988	642.921
sS8_1470	CDS	1648256	1648681	TIGR00701 family protein	O26018	HP_1484	426	3849.5	3887	184.277	159.602	171.939	432.574	374.654	403.614
sS8_1471	CDS	1648682	1649182	redoxin domain protein	Q73B22	resA,BCE_1598	501	5640	5529	269.988	227.024	248.506	538.899	453.141	496.02
sS8_1472	CDS	1649244	1650233	import inner membrane translocase subunit Tim44	NA	NA	990	17576	17475	841.368	717.533	779.45	849.866	724.781	787.324
sS8_1473	CDS	1650470	1651144	carrier/transport protein	Q03268	PA2604	675	9380.5	9575	449.047	393.155	421.101	665.255	582.452	623.853
sS8_1474	CDS	1651591	1652775	serine--glyoxylate aminotransferase	P55819	sgaA,MexAM1_META1p1726	1185	5325	5440	254.909	223.369	239.139	215.113	188.497	201.805
sS8_1475	CDS	1652935	1653906	hydroxypyruvate reductase			972	1923	2024	92.0545	83.1066	87.5805	94.7063	85.5006	90.1034
sS8_1476	CDS	1653912	1654886	D-glycerate-3-kinase			975	1212	1234	58.0187	50.6687	54.3437	59.5064	51.9679	55.7372
sS8_1477	CDS	1654883	1656073	serine--pyruvate transaminase	Q54GT6	agxt,DDB_G0289923	1191	2346	2553	112.304	104.828	108.566	94.2935	88.0165	91.155
sS8_1478	CDS	1656220	1657005	phosphatidylserine decarboxylase	Q608T0	psd,MCA1409	786	1469	1558	70.3214	63.9724	67.1469	89.4674	81.3898	85.4286
sS8_1479	CDS	1657305	1657751	hypothetical protein	NA	NA	447	378	430	18.095	17.656	17.8755	40.4809	39.499	39.9899
sS8_1480	CDS	1657741	1658757	hypothetical protein	NA	NA	1017	549	526.17	26.2808	21.6048	23.9428	25.8415	21.2437	23.5426
sS8_1481	CDS	1659106	1660935	adenylate cyclase / guanylate cyclase	Q52999	R02095,SMc01491	1830	3069.33	3286.17	146.93	134.932	140.931	80.2894	73.7333	77.0114
sS8_1482	CDS	1661571	1661729	CheA signal transduction histidine kinase	NA	NA	159	144	168	6.89332	6.89817	6.89575	43.3542	43.3847	43.3695
sS8_1483	CDS	1662066	1662332	bacterial transcriptional activator domain protein	NA	NA	267	183	206	8.76026	8.45848	8.60937	32.8099	31.6797	32.2448
sS8_1484	CDS	1662441	1664036	glycerol-3-phosphate dehydrogenase	P74257	glpD,sll1085	1596	1621	1707	77.5977	70.0904	73.844	48.6201	43.9163	46.2682
sS8_1485	CDS	1664222	1665073	Micrococcal nuclease-like nuclease	P43269	nucI,nuc	852	1147.5	1148.5	54.9311	47.1581	51.0446	64.4731	55.3498	59.9115
sS8_1486	CDS	1665093	1665950	carboxyvinyl-carboxyphosphonate phosphorylmutase	Q0QLE4	Dml	858	2804	2948	134.228	121.047	127.637	156.443	141.08	148.761
sS8_1487	CDS	1666004	1666621	uncharacterized protein	NA	NA	618	1305	1437	62.4707	59.004	60.7374	101.085	95.4758	98.2805
sS8_1488	CDS	1667028	1667234	thiosulfate sulfurtransferase	NA	NA	207	354	405	16.9461	16.6295	16.7878	81.8651	80.3359	81.1005
sS8_1489	CDS	1667325	1667603	glutaredoxin GrxC	Q9JVU9	grx,NMA0673	279	751.67	915	35.9826	37.5704	36.7765	128.97	134.661	131.815
sS8_1490	CDS	1667607	1667759	hypothetical protein	NA	NA	153	436	471	20.8714	19.3395	20.1055	136.415	126.402	131.408
sS8_1491	CDS	1668029	1668613	uncharacterized protein	NA	NA	585	18446.5	18726.5	883.039	768.921	825.98	1509.47	1314.39	1411.93
sS8_1492	CDS	1668804	1670450	multicopper oxidase	Q47452	pcoA	1647	20014	20809	958.075	854.429	906.252	581.709	518.779	550.244
sS8_1493	CDS	1670447	1671334	uncharacterized protein	NA	NA	888	6632	6777	317.476	278.267	297.871	357.517	313.364	335.441
sS8_1494	CDS	1671623	1672363	uncharacterized protein	NA	NA	741	607	634	29.0572	26.0324	27.5448	39.2136	35.1314	37.1725
sS8_1495	CDS	1672395	1673558	hypothetical protein	NA	NA	1164	756	827	36.1899	33.9571	35.0735	31.091	29.1728	30.1319
sS8_1496	CDS	1674169	1674546	uncharacterized protein	NA	NA	378	3754.5	3814.5	179.729	156.626	168.177	475.473	414.353	444.913
sS8_1497	CDS	1675010	1675975	transposase	P19257	piv	966	971.12	1027.34	46.4878	42.1832	44.3355	48.124	43.6679	45.8959
sS8_1498	CDS	1676071	1677891	GTP-binding protein	P44910	typA,HI_0864	1821	3693	3758	176.785	154.306	165.545	97.0812	84.7367	90.909
sS8_1499	CDS	1677965	1678699	glycosyl transferase family protein	P46370		735	811	900	38.8228	36.9545	37.8886	52.8201	50.2782	51.5492
sS8_1500	CDS	1678807	1679205	rhodanese-related sulfurtransferase	Q9AKI4		399	447	492	21.398	20.2018	20.7999	53.6291	50.6311	52.1301
sS8_1501	CDS	1679258	1679845	uncharacterized protein	NA	NA	588	462	549	22.1161	22.5422	22.3292	37.6123	38.3372	37.9747
sS8_1502	CDS	1679867	1681234	potassium transporter peripheral membrane protein	P39448	trkA	1368	1018	1160	48.7319	47.6303	48.1811	35.6227	34.8174	35.2201
sS8_1503	CDS	1681297	1682661	nitrogen regulation protein NtrX	Q04849	ntrX,AZC_3083	1365	2033	2038	97.3202	83.6814	90.5008	71.2969	61.3051	66.301
sS8_1504	CDS	1682665	1684854	nitrogen regulation protein NtrY	Q04850	ntrY,AZC_3084	2190	2345	2499	112.256	102.61	107.433	51.2583	46.854	49.0562
sS8_1505	CDS	1684836	1685393	uncharacterized protein	NA	NA	558	641	705	30.6848	28.9477	29.8163	54.9907	51.8776	53.4342
sS8_1506	CDS	1685393	1686688	ribosomal RNA small subunit methyltransferase RsmB	Q88B41	rsmB,rrmB,sun,PSPTO_0179	1296	2518	2451	120.537	100.639	110.588	93.0072	77.6539	85.3305
sS8_1507	CDS	1686688	1687611	methionyl-tRNA formyltransferase	Q603G2	fmt,MCA2844	924	1422	1410.5	68.0715	57.9159	62.9937	73.6705	62.6796	68.175
sS8_1508	CDS	1687733	1688269	polypeptide deformylase	P63918	def,PD_1763	537	1644	1791	78.6987	73.5395	76.1191	146.553	136.945	141.749
sS8_1509	CDS	1688463	1689488	LysM domain protein	P54335	xkdP,BSU12690	1026	1824	2045	87.3153	83.9688	85.6421	85.1027	81.841	83.4718
sS8_1510	CDS	1689485	1690600	putative DNA protecting protein DprA	P43862	dprA,smf,HI_0985	1116	1668	1964	79.8476	80.6429	80.2453	71.548	72.2607	71.9044
sS8_1511	CDS	1690641	1691108	protein smg	Q603G6	smg,MCA2840	468	4310	4203.5	206.321	172.598	189.459	440.856	368.799	404.828
sS8_1512	CDS	1691200	1693500	DNA topoisomerase I	Q87AQ6	topA,PD_1767	2301	15414	15500	737.872	636.439	687.155	320.675	276.592	298.633
sS8_1513	CDS	1693527	1694081	threonylcarbamoyl-AMP synthase	B3PGZ1	tsaC,rimN,CJA_3586	555	798	792	38.2005	32.52	35.3602	68.8297	58.5945	63.7121
sS8_1514	CDS	1694260	1695204	octaprenyl-diphosphate synthase	P0AD58	ispB,SF3227,S3445	945	3567	3677	170.753	150.98	160.866	180.691	159.767	170.229
sS8_1516	CDS	1695307	1695684	integrase family protein	P24218	intD,int,b0537,JW0525	378	941	1010	45.0459	41.4712	43.2585	119.169	109.712	114.441
sS8_1517	CDS	1695666	1695875	uncharacterized protein	NA	NA	210	79	76	3.78175	3.1206	3.45118	18.0083	14.86	16.4342
sS8_1518	CDS	1696356	1696607	uncharacterized protein	NA	NA	252	59	77	2.82434	3.16166	2.993	11.2077	12.5463	11.877
sS8_1519	CDS	1696688	1697218	hypothetical protein	NA	NA	531	67	89	3.20731	3.65439	3.43085	6.04013	6.88209	6.46111
sS8_1520	CDS	1697586	1698974	uncharacterized protein	Q8KHV6	rebD,rbmC	1389	686	846	32.839	34.7372	33.7881	23.6422	25.0088	24.3255
sS8_1521	CDS	1698986	1700404	uncharacterized protein	NA	NA	1419	515	685	24.6532	28.1265	26.3898	17.3736	19.8213	18.5975
sS8_1522	CDS	1700391	1701197	uncharacterized protein	NA	NA	807	319	424	15.2706	17.4097	16.3401	18.9227	21.5733	20.248
sS8_1523	CDS	1701194	1702594	radical SAM family protein	A0Q2E1	NT01CX_0295	1401	722	881	34.5623	36.1744	35.3683	24.6698	25.8204	25.2451
sS8_1524	CDS	1702581	1704047	monooxygenase FAD-binding	Q0VZ69	cmdE	1467	1758	1850	84.1559	75.962	80.059	57.366	51.7805	54.5733
sS8_1525	CDS	1704240	1704560	amidohydrolase	NA	NA	321	1021	1046	48.8755	42.9493	45.9124	152.26	133.799	143.029
sS8_1526	CDS	1705141	1705446	GCN5-related N-acetyltransferase	NA	NA	306	282	324	13.4994	13.3036	13.4015	44.1157	43.4759	43.7958
sS8_1527	CDS	1705661	1705948	uncharacterized protein	NA	NA	288	179	190	8.56878	7.80151	8.18514	29.7527	27.0886	28.4206
sS8_1528	CDS	1706336	1708294	two-component hybrid sensor and regulator	P23222	fixL,bll2760	1959	1496	1680	71.6139	68.9817	70.2978	36.5564	35.2127	35.8845
sS8_1529	CDS	1709854	1710108	hypothetical protein	NA	NA	255	340	436	16.2759	17.9024	17.0891	63.827	70.2055	67.0163
sS8_1530	CDS	1710663	1711307	uncharacterized protein	Q58338	MJ0928	645	777	853	37.1952	35.0247	36.1099	57.667	54.3018	55.9844
sS8_1531	CDS	1711659	1712030	uncharacterized protein	NA	NA	372	1079	1162	51.652	47.7124	49.6822	138.849	128.259	133.554
sS8_1532	CDS	1712204	1713262	IS5 family transposase	P76071	insH5,b1370,JW1363	1059	29	25.67	1.38824	1.05402	1.22113	1.31089	0.995302	1.1531
sS8_1533	CDS	1713665	1713964	uncharacterized protein	NA	NA	300	81	115	3.87749	4.72196	4.29973	12.925	15.7399	14.3324
sS8_1534	CDS	1714195	1715361	RND efflux system outer membrane lipoprotein NodT	Q51487	oprM,oprK,PA0427	1167	212	248	10.1485	10.183	10.1658	8.69622	8.72581	8.71102
sS8_1535	CDS	1715638	1716846	secretion protein HlyD	D3V7P2	mdtA,XBJ1_2730	1209	445	428	21.3023	17.5739	19.4381	17.6197	14.5359	16.0778
sS8_1536	CDS	1716843	1719980	nodulation protein nolG	P25197	nolG,nolH,nolI,RA0480,SMa0875	3138	1203	1307	57.5879	53.6662	55.627	18.3518	17.102	17.7269
sS8_1537	CDS	1721182	1723716	uncharacterized protein	NA	NA	2535	954	1150	45.6682	47.2196	46.4439	18.0151	18.6271	18.3211
sS8_1538	CDS	1723771	1724022	acyl carrier protein	NA	NA	252	63	85	3.01583	3.49015	3.25299	11.9676	13.8498	12.9087
sS8_1539	CDS	1724036	1725595	acyl-CoA synthetase	P09095	tycA	1560	684	830	32.7433	34.0803	33.4118	20.9893	21.8463	21.4178
sS8_1540	CDS	1725595	1726746	acyl-CoA dehydrogenase	Q5W271	pigA	1152	1137	1285	54.4285	52.7628	53.5956	47.2469	45.8011	46.524
sS8_1542	CDS	1727499	1729508	ATP-dependent DNA helicase Rep	Q9L6S1	rep,STM3912,STMD1.79	2010	1726	1857	82.6241	76.2495	79.4368	41.1065	37.9351	39.5208
sS8_1543	CDS	1729508	1731025	competence protein ComM	P45049	comM,HI_1117	1518	4109	4068	196.699	167.034	181.867	129.578	110.036	119.807
sS8_1544	CDS	1731047	1731298	uncharacterized protein	Q46868	yqiC,b3042,JW5505	252	966	987	46.2427	40.5268	43.3847	183.503	160.821	172.162
sS8_1545	CDS	1731577	1731915	nitrogen regulatory protein P-II	Q9CJK1	glnB,PM2004	339	7198.5	7672.5	344.594	315.037	329.816	1016.5	929.313	972.907
sS8_1546	CDS	1731937	1733316	ammonium transporter protein	P69681	amtB,ybaG,b0451,JW0441	1380	25998.5	26326	1244.55	1080.96	1162.76	901.851	783.305	842.578
sS8_1547	CDS	1733401	1733820	thioredoxin	P0AGG7	trxC,SF2644,S2817	420	751	781	35.9506	32.0683	34.0094	85.5966	76.3531	80.9748
sS8_1548	CDS	1733843	1734268	uncharacterized protein	NA	NA	426	462	549	22.1161	22.5422	22.3292	51.9156	52.9161	52.4159
sS8_1549	CDS	1734268	1735992	putative uncharacterized protein	NA	NA	1725	1233	1408	59.024	57.8133	58.4186	34.2168	33.5149	33.8659
sS8_1550	CDS	1736479	1737903	sigma54 specific transcriptional regulator, Fis family	Q9APD9	zraR,hydG	1425	10490	11390	502.159	467.68	484.919	352.392	328.196	340.294
sS8_1551	CDS	1738017	1738508	uncharacterized protein	NA	NA	492	4062.5	4200	194.473	172.454	183.464	395.27	350.517	372.894
sS8_1552	CDS	1738526	1739242	peptidase C39 bacteriocin processing	P59852	lagD	717	4942	4858	236.575	199.472	218.023	329.951	278.204	304.077
sS8_1553	CDS	1739239	1739598	uncharacterized protein	NA	NA	360	285	324	13.643	13.3036	13.4733	37.8973	36.9545	37.4259
sS8_1554	CDS	1739690	1740328	uncharacterized protein	NA	NA	639	664	724	31.7858	29.7278	30.7568	49.7431	46.5225	48.1328
sS8_1555	CDS	1740806	1741225	cytoplasmic protein	O26865	MTH_771	420	1353	1407	64.7685	57.7722	61.2703	154.211	137.553	145.882
sS8_1556	CDS	1741475	1741654	uncharacterized protein	NA	NA	180	1316	1316	62.9973	54.0357	58.5165	349.985	300.198	325.092
sS8_1557	CDS	1741786	1743036	uncharacterized protein	NA	NA	1251	2087	2138	99.9052	87.7875	93.8463	79.8603	70.1738	75.0171
sS8_1558	CDS	1743029	1744111	uncharacterized protein	NA	NA	1083	1191	1157	57.0135	47.5071	52.2603	52.644	43.8662	48.2551
sS8_1559	CDS	1744170	1744976	penicillin-insensitive murein endopeptidase, truncation	A1JK62	mepA,YE1282	807	754	772	36.0942	31.6988	33.8965	44.7264	39.2797	42.0031
sS8_1560	CDS	1744973	1745155	hypothetical protein	NA	NA	183	141	146	6.74971	5.99484	6.37227	36.8836	32.7587	34.8212
sS8_1561	CDS	1745329	1745904	uncharacterized protein	NA	NA	576	1049	1049	50.2159	43.0725	46.6442	87.1804	74.7787	80.9795
sS8_1562	CDS	1745901	1746242	protein yffB	P24178	yffB,b2471,JW2455	342	406	428	19.4353	17.5739	18.5046	56.8284	51.3857	54.1071
sS8_1563	CDS	1746239	1747369	succinyl-diaminopimelate desuccinylase	Q608D9	dapE,MCA1553	1131	1561.5	1640	74.7494	67.3393	71.0444	66.0914	59.5396	62.8155
sS8_1564	CDS	1747381	1748235	mercaptopyruvate sulfurtransferase	O64530	STR1,MST1,RDH1,ST1,At1g79230,YUP8H12R.17	855	1839	1926	88.0334	79.0826	83.558	102.963	92.4943	97.7287
sS8_1565	CDS	1748560	1748790	exodeoxyribonuclease VII small subunit	Q60AM9	xseB,MCA0819	231	1857	1958	88.8951	80.3966	84.6458	384.827	348.037	366.432
sS8_1566	CDS	1748780	1749682	geranyltranstransferase	P45204	ispA,HI_1438	903	5809	6183	278.078	253.877	265.978	307.949	281.149	294.549
sS8_1567	CDS	1749842	1751761	1-deoxy-D-xylulose-5-phosphate synthase	Q60AN1	dxs,MCA0817	1920	10727	10858.5	513.504	445.856	479.68	267.45	232.217	249.833
sS8_1568	CDS	1751763	1752278	adenine phosphoribosyltransferase	Q60AN2	apt,MCA0816	516	2918	2906	139.685	119.322	129.504	270.708	231.244	250.976
sS8_1569	CDS	1752426	1753268	3',5'-cyclic adenosine monophosphate phosphodiesterase CpdA	D4P095	cpdA	843	2519	2655	120.585	109.016	114.8	143.043	129.319	136.181
sS8_1570	CDS	1753293	1754486	hypothetical conserved protein	NA	NA	1194	1062	1255	50.8382	51.531	51.1846	42.5781	43.1583	42.8682
sS8_1571	CDS	1754483	1754677	putative uncharacterized protein	NA	NA	195	218	217	10.4357	8.91014	9.67293	53.5165	45.693	49.6048
sS8_1572	CDS	1754964	1755488	dinucleoside polyphosphate hydrolase	Q606D2	rppH,nudH,MCA2086	525	2341	2396	112.064	98.3811	105.223	213.456	187.393	200.424
sS8_1573	CDS	1755661	1756380	HAD-superfamily subfamily IB hydrolase, TIGR01490	P9WGJ1	Rv3661,MTV025.009	720	2206	2249	105.602	92.3452	98.9735	146.669	128.257	137.463
sS8_1574	CDS	1756359	1756589	uncharacterized protein	P67102	NMA0882	231	323	302	15.4621	12.4003	13.9312	66.9355	53.6809	60.3082
sS8_1575	CDS	1756649	1758067	siroheme synthase	Q606C9	cysG,MCA2089	1419	1511	1575	72.332	64.6704	68.5012	50.9739	45.5746	48.2743
sS8_1576	CDS	1758081	1758536	NUDIX hydrolase	Q9U2M7	ndx-4,Y37H9A.6	456	525	519	25.1319	21.3104	23.2212	55.1138	46.7334	50.9236
sS8_1577	CDS	1758655	1759491	short chain dehydrogenase/reductase oxidoreductase	P0AFP4	ybbO,b0493,JW0482	837	1561	1539	74.7255	63.1922	68.9588	89.2777	75.4985	82.3881
sS8_1578	CDS	1759529	1760368	putative ATP synthase F1, gamma subunit	B2TJZ9	atpG,CLL_A0497	840	828	868	39.6366	35.6406	37.6386	47.1864	42.4292	44.8078
sS8_1579	CDS	1760365	1761861	ATP synthase F0F1 subunit alpha	Q603U2	atpA2,atpA-2,MCA2707	1497	1667	1723	79.7997	70.7473	75.2735	53.3064	47.2594	50.2829
sS8_1580	CDS	1761836	1762582	ATP synthase subunit b	Q603U6	atpF2,MCA2701	747	2947	2949	141.074	121.088	131.081	188.854	162.099	175.476
sS8_1581	CDS	1762592	1762858	ATP synthase C chain	Q0P3K7	atpH,OtCpg00450	267	845	897	40.4504	36.8313	38.6408	151.499	137.945	144.722
sS8_1582	CDS	1762868	1763542	F0F1 ATP synthase subunit A	Q2SNG4	atpB1,HCH_00920	675	1627.5	1740	77.9088	71.4454	74.6771	115.42	105.845	110.633
sS8_1583	CDS	1763545	1763817	ATP synthase protein I	NA	NA	273	152	217	7.27628	8.91014	8.09321	26.653	32.6379	29.6455
sS8_1584	CDS	1763819	1764217	H+transporting two-sector ATPase delta/subunit epsilon	Q3HKH5	atpC2,RSP_3930	399	254	210	12.159	8.62272	10.3909	30.4738	21.6108	26.0423
sS8_1585	CDS	1764475	1765824	beta-glucosidase	B9K7M5	gghA,CTN_0782	1350	1724	1848	82.5283	75.8799	79.2041	61.1321	56.2073	58.6697
sS8_1586	CDS	1766039	1766299	putative uncharacterized protein	NA	NA	261	1923	1934	92.0545	79.4111	85.7328	352.699	304.257	328.478
sS8_1587	CDS	1766381	1766632	uncharacterized protein	NA	NA	252	1792	1844.5	85.7835	75.7362	80.7598	340.411	300.54	320.476
sS8_1588	CDS	1766692	1767117	hypothetical protein	NA	NA	426	3507.5	3539	167.905	145.313	156.609	394.143	341.111	367.627
sS8_1589	CDS	1767333	1767767	HSP20 family protein	Q4UJB1	hspc4-1,hspP2-1,RF_p51,hspc4-2,hspP2-2,RF_pd51	435	11180.5	10881	535.213	446.78	490.997	1230.38	1027.08	1128.73
sS8_1590	CDS	1767848	1771726	phosphoribosylformyl-glycineamide synthetase	Q9HXN2	purL,PA3763	3879	4820	5200	230.735	213.515	222.125	59.483	55.0438	57.2634
sS8_1591	CDS	1771833	1772489	putative lipoprotein	C7RSI4	bamC,CAP2UW1_1373	657	1781	1835	85.2569	75.3461	80.3015	129.767	114.682	122.225
sS8_1592	CDS	1772503	1773378	dihydrodipicolinate synthase	Q60B13	dapA,MCA0671	876	3174	3488.5	151.94	143.24	147.59	173.448	163.516	168.482
sS8_1593	CDS	1773558	1774085	putative glycine cleavage system transcriptional repressor	P0A9I4	gcvR,SF2522,S2672	528	1078	1088	51.6041	44.6739	48.139	97.7351	84.6096	91.1724
sS8_1594	CDS	1774099	1774575	anti-oxidant AhpCTSA family protein	Q83CY8	bcp,CBU_0963	477	1444	1512	69.1246	62.0836	65.6041	144.915	130.154	137.535
sS8_1595	CDS	1774623	1776041	PhoH protein	O07635	ylaK,BSU14810	1419	3700.5	3629	177.144	149.009	163.076	124.837	105.01	114.923
sS8_1596	CDS	1776135	1776452	uncharacterized protein	NA	NA	318	1617	1705	77.4062	70.0083	73.7072	243.416	220.152	231.784
sS8_1597	CDS	1776836	1777195	hypothetical protein	NA	NA	360	1896	1981	90.762	81.341	86.0515	252.117	225.947	239.032
sS8_1598	CDS	1777343	1778410	hypothetical protein	NA	NA	1068	1639.5	1818	78.4833	74.6481	76.5657	73.4862	69.8952	71.6907
sS8_1599	CDS	1778481	1779653	hypothetical protein	P76462	yfaP,b2225,JW2219	1173	681	761	32.5996	31.2471	31.9234	27.7917	26.6386	27.2151
sS8_1600	CDS	1779634	1780053	uncharacterized protein	P76463	yfaQ,b2226,JW2220	420	314.5	305	15.0552	12.5235	13.7893	35.8457	29.8178	32.8317
sS8_1601	CDS	1780059	1784840	uncharacterized protein	Q8XV02	RSc3030,RS04727	4782	5001	5426	239.399	222.795	231.097	50.0626	46.5903	48.3264
sS8_1602	CDS	1784774	1785406	protein of unknown function duf1175	Q9HVT1	PA4490	633	262	257	12.542	10.5526	11.5473	19.8136	16.6707	18.2422
sS8_1603	CDS	1785382	1787064	uncharacterized protein	P17994	yfaA,pufY,b2230,JW2224	1683	2722	3083	130.303	126.59	128.446	77.423	75.2167	76.3198
sS8_1604	CDS	1788206	1789903	cytochrome c class I	P55493	NGR_a03230,y4iJ	1698	2151	2401.5	102.969	98.6069	100.788	60.6413	58.0724	59.3568
sS8_1605	CDS	1790027	1790908	esterase, PHB depolymerase family	P52090	phaZ1	882	4728	4894	226.331	200.95	213.64	256.611	227.835	242.223
sS8_1606	CDS	1791148	1791762	uncharacterized protein	P0AB11	ymbA,SF0953,S1018	615	634	625	30.3497	25.6629	28.0063	49.3492	41.7282	45.5387
sS8_1607	CDS	1791774	1792766	mammalian cell entry related domain protein	P43671	pqiB,pqi5B,b0951,JW0934	993	771	902	36.908	37.0366	36.9723	37.1681	37.2977	37.2329
sS8_1608	CDS	1792784	1793542	BC transporter ATP-binding protein	P9WQL5	mkl,Rv0655,MTCI376.21	759	547	599	26.185	24.5953	25.3902	34.4994	32.4048	33.4521
sS8_1609	CDS	1793562	1794707	uncharacterized protein	Q68XW4	RT0041	1146	847	972	40.5461	39.9109	40.2285	35.3805	34.8262	35.1034
sS8_1610	CDS	1794731	1795855	ABC transporter	P0AGH2	yhhJ,SF3501,S4262	1125	879	874	42.078	35.8869	38.9824	37.4026	31.8995	34.6511
sS8_1611	CDS	1795858	1798605	multidrug ABC transporter ATPase	P37624	rbbA,yhiG,yhiH,b3486,JW5676	2748	2467	2560	118.096	105.115	111.605	42.9752	38.2515	40.6133
sS8_1612	CDS	1798602	1799663	HlyD family secretion protein	P37626	yhiI,b3487,JW3454	1062	1299	1363	62.1835	55.9655	59.0745	58.5532	52.6983	55.6257
sS8_1613	CDS	1799660	1801096	outer membrane efflux protein	P24145	nodT	1437	3642	4077	174.343	167.404	170.874	121.325	116.495	118.91
sS8_1614	CDS	1801086	1801694	TetR family transcriptional regulator	P28815	tetC	609	1064	1048	50.9339	43.0315	46.9827	83.6354	70.6592	77.1473
sS8_1615	CDS	1801780	1802805	HlyD family secretion protein	P44928	emrA,HI_0898	1026	2042	2097	97.7511	86.104	91.9275	95.2739	83.922	89.598
sS8_1616	CDS	1802936	1804258	uncharacterized protein	NA	NA	1323	1307	1385	62.5664	56.8689	59.7176	47.2913	42.9848	45.1381
sS8_1617	CDS	1804447	1804707	putative outer membrane protein, OMP85 family	NA	NA	261	184	210	8.80813	8.62272	8.71542	33.7476	33.0372	33.3924
sS8_1618	CDS	1804676	1804894	putative outer membrane protein, OMP85 family	NA	NA	219	62	90	2.96796	3.69545	3.3317	13.5523	16.8742	15.2133
sS8_1619	CDS	1805164	1805367	deoxyribonuclease, TatD family	NA	NA	204	109	143	5.21786	5.87166	5.54476	25.5777	28.7826	27.1802
sS8_1620	CDS	1805384	1806451	hypothetical protein	NA	NA	1068	519.11	597.17	24.8499	24.5201	24.685	23.2677	22.9589	23.1133
sS8_1621	CDS	1806478	1806909	transposase	P59696	tnpA1,STM0946,tnpA2,STM1957,tnpA3,STM2471,tnpA4,STM3032,tnpA5,STM3479,tnpA6,STM4311	432	603.17	622.32	28.8739	25.5528	27.2134	66.8377	59.15	62.9939
sS8_1622	CDS	1807455	1807808	hypothetical protein	NA	NA	354	1243	1282	59.5027	52.6396	56.0712	168.087	148.7	158.393
sS8_1623	CDS	1807826	1808701	uncharacterized protein	NA	NA	876	4700	4742	224.99	194.709	209.85	256.838	222.271	239.554
sS8_1624	CDS	1809124	1810353	glucose sorbosone dehydrogenase	P73001	slr1608	1230	650	642	31.1157	26.3609	28.7383	25.2973	21.4316	23.3644
sS8_1625	CDS	1810449	1811174	cobalamin synthase	Q48FK1	cobS,PSPPH_3693	726	773	901	37.0037	36.9956	36.9996	50.9693	50.9581	50.9637
sS8_1626	CDS	1811192	1811779	7 alpha-ribazole-5'-phosphate phosphatase	D3DFP8	pspB,HTH_0183,Hydth_0184	588	1121	1144	53.6626	46.9733	50.3179	91.2628	79.8865	85.5747
sS8_1627	CDS	1811776	1812804	nicotinate-nucleotide/dimethylbenzimidazole phosphoribosyltransferase	Q4K8C1	cobT,PFL_4424	1029	1509	1579	72.2362	64.8346	68.5354	70.2004	63.0074	66.6039
sS8_1628	CDS	1812834	1813355	adenosylcobinamide kinase/adenosylcobinamide-phosphate guanylyltransferase	Q9I466	cobP,PA1278	522	760	817	36.3814	33.5465	34.9639	69.6962	64.2653	66.9807
sS8_1629	CDS	1813352	1814827	cobyric acid synthase protein	C1DPP2	cobQ,Avin_33080	1476	1801	1916	86.2143	78.672	82.4432	58.4108	53.3008	55.8558
sS8_1630	CDS	1814830	1815495	uncharacterized protein	Q8Q0G3	cbiZ,MM_0173	666	811	821	38.8228	33.7107	36.2667	58.2925	50.6167	54.4546
sS8_1631	CDS	1815501	1816484	L-threonine-O-3-phosphate decarboxylase	Q9I468	cobC,PA1276	984	1745	1736	83.5336	71.2811	77.4074	84.8919	72.4402	78.666
sS8_1632	CDS	1816477	1817394	cobalamin biosynthesis protein	A4VJ38	cobD,PST_1295	918	1376.5	1380	65.8934	56.6636	61.2785	71.7793	61.725	66.7522
sS8_1633	CDS	1817391	1818197	periplasmic-binding protein	Q66EE7	btuF,YPTB0746	807	1074	1206	51.4127	49.519	50.4658	63.7084	61.3619	62.5351
sS8_1634	CDS	1818194	1819480	cobyrinic acid a,c-diamide synthase protein	A4VJ35	cobB,PST_1292	1287	1669	1641	79.8955	67.3804	73.6379	62.0788	52.3546	57.2167
sS8_1635	CDS	1819477	1820139	reductase, protein	Q92PC8	bluB,R01841,SMc00166	663	1281	1412	61.3218	57.9775	59.6497	92.4914	87.4472	89.9693
sS8_1636	CDS	1820139	1820705	cob(I)alamin adenosyltransferase	Q9I472	cobO,PA1272	567	3142	3525	150.408	144.738	147.573	265.27	255.271	260.271
sS8_1637	CDS	1820757	1821344	uncharacterized protein	NA	NA	588	4338	4512	207.661	185.265	196.463	353.165	315.077	334.121
sS8_1638	CDS	1821475	1823334	vitamin B12 transporter BtuB	Q6LLU3	btuB,PBPRA3464	1860	5617	6052.5	268.887	248.519	258.703	144.563	133.612	139.088
sS8_1639	CDS	1823551	1823790	uncharacterized protein	NA	NA	240	1928.5	1864	92.3178	76.5369	84.4273	384.657	318.904	351.781
sS8_1640	CDS	1824026	1824820	DNA/RNA endonuclease G, NUC1	P81203	NUC1CE	795	334	405	15.9887	16.6295	16.3091	20.1115	20.9176	20.5146
sS8_1642	CDS	1825124	1825330	site-specific recombinase XerD	NA	NA	207	307	312	14.6962	12.8109	13.7535	70.996	61.8884	66.4422
sS8_1643	CDS	1825756	1826682	transposase	P16943		927	484.96	521.18	23.2152	21.3999	22.3076	25.0433	23.0852	24.0642
sS8_1644	CDS	1827169	1828260	ISMca1, transposase	NA	NA	1092	533.73	545.16	25.5498	22.3846	23.9672	23.3972	20.4987	21.948
sS8_1645	CDS	1828403	1828570	uncharacterized protein	NA	NA	168	71.63	61.39	3.42895	2.52071	2.97483	20.4104	15.0042	17.7073
sS8_1646	CDS	1828580	1829170	phosphotransferase KptA/Tpt1	C6DJM6	kptA,PC1_0381	591	183	183	8.76026	7.51408	8.13717	14.8228	12.7142	13.7685
sS8_1647	CDS	1829469	1830203	lysozyme g	NA	NA	735	684	761	32.7433	31.2471	31.9952	44.5486	42.513	43.5308
sS8_1648	CDS	1830258	1830680	hypothetical protein	NA	NA	423	488	476	23.3607	19.5448	21.4528	55.2262	46.2053	50.7157
sS8_1649	CDS	1831298	1831561	transposase IS4 family protein	NA	NA	264	257	254	12.3027	10.4294	11.366	46.601	39.5052	43.0531
sS8_1650	CDS	1831755	1836143	non-ribosomal peptide synthase	P45745	dhbF,BSU31960	4389	2058	2327	98.517	95.5479	97.0325	22.4463	21.7699	22.1081
sS8_1651	CDS	1836434	1837750	glycosyltransferase	Q8KHE4	rebG,rbmA	1317	505	566	24.1745	23.2403	23.7074	18.3557	17.6464	18.001
sS8_1652	CDS	1838109	1840136	putative non-specific protein-tyrosine kinase	Q6MAN0	pknD,pc1645	2028	1208	1324	57.8273	54.3642	56.0957	28.5144	26.8068	27.6606
sS8_1653	CDS	1840341	1840538	hypothetical protein	NA	NA	198	149	142	7.13267	5.8306	6.48163	36.0236	29.4475	32.7355
sS8_1654	CDS	1840661	1842166	uncharacterized protein	NA	NA	1506	1168	1256	55.9125	51.5721	53.7423	37.1265	34.2444	35.6854
sS8_1655	CDS	1842064	1843266	hypothetical protein	P12625		1203	960	999	45.9554	41.0195	43.4875	38.2007	34.0977	36.1492
sS8_1656	CDS	1843661	1843918	Orn/Lys/Arg decarboxylase major region	NA	NA	258	391	394	18.7173	16.1779	17.4476	72.5476	62.7049	67.6262
sS8_1657	CDS	1844008	1844841	uncharacterized protein	NA	NA	834	639	627	30.5891	25.745	28.167	36.6776	30.8693	33.7734
sS8_1658	CDS	1845236	1847395	endonuclease I	P55440	NGR_a03790,y4fB	2160	2214	2459.5	105.985	100.988	103.487	49.067	46.7539	47.9105
sS8_1659	CDS	1847400	1848419	hypothetical protein	NA	NA	1020	1161	1272	55.5774	52.229	53.9032	54.4876	51.2049	52.8463
sS8_1660	CDS	1848801	1850054	ribonucleoside-diphosphate reductase subunit beta	Q9PL92	nrdB,TC_0215	1254	7361	7439	352.373	305.45	328.911	280.999	243.58	262.29
sS8_1661	CDS	1850233	1850454	uncharacterized protein	NA	NA	222	825	892	39.493	36.626	38.0595	177.896	164.982	171.439
sS8_1662	CDS	1850875	1851327	conserved domain protein	NA	NA	453	4232	4467.5	202.587	183.438	193.012	447.212	404.941	426.076
sS8_1663	CDS	1851450	1852235	uncharacterized protein	NA	NA	786	593	647	28.3871	26.5662	27.4766	36.1159	33.7992	34.9575
sS8_1664	CDS	1852254	1853519	Mg/Co/Ni transporter MgtE	Q5SMG8	TTHA1060	1266	1215	1374	58.1624	56.4172	57.2898	45.9418	44.5634	45.2526
sS8_1665	CDS	1854015	1854725	type-2 restriction enzyme Cfr9I	Q60132	cfr9IR	711	525	583	25.1319	23.9383	24.5351	35.3472	33.6685	34.5079
sS8_1666	CDS	1854861	1855787	uncharacterized protein	Q00462		927	456.05	554.35	21.8312	22.7619	22.2966	23.5504	24.5544	24.0524
sS8_1667	CDS	1855863	1856027	type II site-specific deoxyribonuclease	P30773	xcyIR	165	79	122	3.78175	5.00939	4.39557	22.9197	30.3599	26.6398
sS8_1668	CDS	1856517	1857428	transposase	Q06126	tnpA	912	2077.74	2149.16	99.4619	88.2457	93.8538	109.059	96.7607	102.91
sS8_1669	CDS	1857498	1857677	uncharacterized protein	NA	NA	180	2473	2722	118.383	111.767	115.075	657.684	620.927	639.306
sS8_1670	CDS	1857798	1860719	ribonucleoside-diphosphate reductase alpha subunit	Q9PL93	nrdA,TC_0214	2922	31198	31481	1493.46	1292.63	1393.04	511.108	442.378	476.743
sS8_1671	CDS	1860967	1862109	permease	P43969	perM,HI_0237	1143	2866	2926	137.196	120.143	128.67	120.032	105.112	112.572
sS8_1672	CDS	1862106	1862822	ribosomal RNA large subunit methyltransferase E	Q607B2	rlmE,ftsJ,rrmJ,MCA1849	717	903	942	43.2268	38.679	40.9529	60.2885	53.9457	57.1171
sS8_1673	CDS	1862781	1863056	uncharacterized protein	P71376	HI_1333	276	315	308	15.0791	12.6467	13.8629	54.6345	45.8212	50.2279
sS8_1674	CDS	1863053	1863529	transcription elongation factor GreA	Q607B0	greA,MCA1851	477	1188	1336	56.8699	54.8569	55.8634	119.224	115.004	117.114
sS8_1675	CDS	1863551	1866775	carbamoyl-phosphate synthase large subunit	Q87WP4	carB,PSPTO_4501	3225	5990	5978	286.743	245.46	266.101	88.9125	76.1116	82.5121
sS8_1676	CDS	1866836	1867996	carbamoyl-phosphate synthase small chain (carbamoyl-phosphate synthetase glutamine chain) protein	Q9KPH8	carA,VC_2390	1161	2684	2872	128.484	117.926	123.205	110.666	101.573	106.12
sS8_1677	CDS	1868160	1868396	zinc finger CDGSH-type domain-containing protein	B1AR13	Cisd3,Mel-13,Mel13	237	1074	1075	51.4127	44.1401	47.7764	216.931	186.245	201.588
sS8_1678	CDS	1868467	1869537	homoserine O-succinyltransferase	B2TPE3	metA,CLL_A2913	1071	2449	2542	117.234	104.376	110.805	109.462	97.4565	103.459
sS8_1679	CDS	1869562	1870404	hypothetical conserved protein	NA	NA	843	1515	1728	72.5234	70.9527	71.738	86.0302	84.1668	85.0985
sS8_1680	CDS	1871104	1871832	transcriptional regulator, Crp/Fnr family	P0A2T8	fnr,oxrA,STM1660	729	3140	3181	150.313	130.614	140.463	206.19	179.168	192.679
sS8_1681	CDS	1872025	1872468	plastocyanin	P04377		444	29864.5	30496	1429.62	1252.18	1340.9	3219.87	2820.23	3020.05
sS8_1682	CDS	1873456	1874709	putative D-alanyl-D-alanine carboxypeptidase	P38422	dacF,BSU23480	1254	3328	3336	159.312	136.978	148.145	127.043	109.233	118.138
sS8_1683	CDS	1874836	1875315	SsrA-binding protein	Q604C6	smpB,MCA2620	480	1375	1315	65.8216	53.9946	59.9081	137.128	112.489	124.809
sS8_1684	CDS	1875423	1876775	sodium-dependent transporter family protein	O07577	yhdH,BSU09470	1353	2912	3088	139.398	126.795	133.097	103.029	93.714	98.3715
sS8_1685	CDS	1876803	1877072	protein rnfH	A5UA93	rnfH,CGSHiEE_01020	270	352	354	16.8503	14.5354	15.6929	62.4086	53.835	58.1218
sS8_1686	CDS	1877102	1877551	outer membrane protein assembly factor BamE	G0A7H1	bamE,Metme_2237	450	635	689	30.3976	28.2907	29.3442	67.5502	62.8683	65.2093
sS8_1687	CDS	1877630	1878061	DNA-binding transcriptional dual regulator	Q48835	fur	432	2706	2985	129.537	122.566	126.051	299.854	283.717	291.786
sS8_1688	CDS	1878132	1879379	lipoprotein ABC transporter permease LolE	Q9PEF2	lolC,XF_1076	1248	2680	2719	128.292	111.644	119.968	102.798	89.4581	96.1282
sS8_1689	CDS	1879372	1880052	lipoprotein ABC transporter ATP-binding protein LolD	Q604C1	lolD,MCA2625	681	2102	2222	100.623	91.2366	95.9299	147.758	133.974	140.866
sS8_1690	CDS	1880093	1880737	uncharacterized protein	NA	NA	645	698.5	825	33.4374	33.875	33.6562	51.8409	52.5193	52.1801
sS8_1691	CDS	1880817	1883150	DNA internalization-related competence protein ComEC/Rec2	P51973	comA	2334	2213	2421	105.937	99.4076	102.672	45.3885	42.5911	43.9898
sS8_1692	CDS	1883178	1884830	bifunctional sulfate adenylyltransferase subunit 1/adenylylsulfate kinase	O50274	cysNC,cysN,PA4442	1653	10412	10724	498.425	440.333	469.379	301.528	266.384	283.956
sS8_1693	CDS	1884901	1885809	sulfate adenylyltransferase subunit 2	Q604B7	cysD,MCA2629	909	10469	10742	501.154	441.073	471.113	551.324	485.228	518.276
sS8_1694	CDS	1885985	1887094	uncharacterized protein	B3EWZ9		1110	5996	6201	287.03	254.617	270.823	258.586	229.384	243.985
sS8_1695	CDS	1887256	1887726	hypothetical conserved protein	NA	NA	471	3143	3467	150.456	142.357	146.407	319.44	302.244	310.842
sS8_1696	CDS	1888706	1889683	bile acid:sodium symporter	P45946	arsB,yqcL,BSU25790	978	388	463	18.5737	19.011	18.7923	18.9915	19.4387	19.2151
sS8_1697	CDS	1889773	1889973	uncharacterized protein	NA	NA	201	25	38	1.19676	1.5603	1.37853	5.95401	7.76269	6.85835
sS8_1698	CDS	1890210	1890488	uncharacterized protein	NA	NA	279	513	534	24.5574	21.9263	23.2419	88.0195	78.589	83.3043
sS8_1699	CDS	1890485	1890988	N-acetyltransferase GCN5	P55366	NGR_a00290,y4aS	504	866	939	41.4556	38.5559	40.0058	82.2533	76.4997	79.3765
sS8_1700	CDS	1891004	1891435	LacI family regulatory protein	NA	NA	432	381.5	405.5	18.2625	16.6501	17.4563	42.2743	38.5418	40.4081
sS8_1701	CDS	1891432	1892535	site-specific recombinase	P06693	tnpR	1104	326.5	377	15.6296	15.4798	15.5547	14.1573	14.0216	14.0894
sS8_1702	CDS	1892505	1892786	site-specific integrase/recombinase	NA	NA	282	4	4	0.191481	0.164242	0.177862	0.679011	0.582419	0.630715
sS8_1703	CDS	1892673	1893350	uncharacterized protein	P28671	yoxB,BSU18520	678	55	68	2.63286	2.79212	2.71249	3.88328	4.11817	4.00072
sS8_1704	CDS	1893792	1894004	putative terminase small subunit	NA	NA	213	257	305	12.3027	12.5235	12.4131	57.7589	58.7956	58.2773
sS8_1705	CDS	1894088	1895212	filamentation induced by cAMP protein Fic	Q9BVA6	FICD,HIP13,HYPE,UNQ3041/PRO9857	1125	1002	1094	47.966	44.9203	46.4431	42.6364	39.9291	41.2828
sS8_1706	CDS	1895434	1895733	hypothetical protein	NA	NA	300	88	115	4.21258	4.72196	4.46727	14.0419	15.7399	14.8909
sS8_1707	CDS	1895930	1896550	uncharacterized protein	NA	NA	621	1223	1344	58.5453	55.1854	56.8654	94.2759	88.8654	91.5706
sS8_1708	CDS	1896543	1897547	uncharacterized protein	NA	NA	1005	1675	1738	80.1827	71.3633	75.773	79.7838	71.0082	75.396
sS8_1709	CDS	1897550	1897993	LacI family regulatory protein	NA	NA	444	337	354.5	16.1323	14.556	15.3441	36.334	32.7837	34.5588
sS8_1710	CDS	1897990	1899093	site-specific recombinase	P06693	tnpR	1104	326.5	377	15.6296	15.4798	15.5547	14.1573	14.0216	14.0894
sS8_1711	CDS	1899063	1899344	site-specific integrase/recombinase	NA	NA	282	14.5	18	0.694119	0.73909	0.716604	2.46141	2.62089	2.54115
sS8_1712	CDS	1899341	1899550	bacteriophage-like protein	NA	NA	210	15	19	0.718054	0.780151	0.749102	3.4193	3.715	3.56715
sS8_1713	CDS	1899596	1899874	uncharacterized protein	NA	NA	279	27	33	1.2925	1.355	1.32375	4.63261	4.85663	4.74462
sS8_1714	CDS	1899940	1900239	transmembrane protein	NA	NA	300	11	25	0.526573	1.02651	0.776543	1.75524	3.42171	2.58848
sS8_1715	CDS	1900236	1900514	uncharacterized protein	NA	NA	279	39	45	1.86694	1.84773	1.85733	6.69154	6.62267	6.65711
sS8_1716	CDS	1900700	1900978	phage-related lysozyme	O80288	19	279	86	102	4.11684	4.18818	4.15251	14.7557	15.0114	14.8835
sS8_1717	CDS	1901049	1901345	uncharacterized protein	NA	NA	297	139	145	6.65397	5.95378	6.30387	22.4039	20.0464	21.2252
sS8_1718	CDS	1901354	1902301	HrgA protein	NA	NA	948	601	627	28.77	25.745	27.2575	30.3481	27.1571	28.7526
sS8_1719	CDS	1902317	1905352	type III restriction enzyme, res subunit	P25241	res,t3res,BCE_1019	3036	2401	2453	114.936	100.722	107.829	37.8579	33.1757	35.5168
sS8_1720	CDS	1905363	1907390	DNA methylase N-4/N-6 domain-containing protein	P08763	MOD	2028	1437	1508	68.7896	61.9193	65.3544	33.9199	30.5322	32.2261
sS8_1721	CDS	1907400	1908398	Abi-like	NA	NA	999	476	548	22.7862	22.5012	22.6437	22.809	22.5237	22.6664
sS8_1722	CDS	1908553	1909422	uncharacterized protein	NA	NA	870	563	594	26.951	24.39	25.6705	30.9781	28.0345	29.5063
sS8_1723	CDS	1909419	1912634	DNA-dependent ATPase, SNF2 family protein	Q6NZP1	Zranb3	3216	1829	1862	87.5547	76.4548	82.0047	27.2247	23.7732	25.499
sS8_1724	CDS	1912653	1913561	transcriptional regulator-like protein	NA	NA	909	884	907	42.3173	37.2419	39.7796	46.5537	40.9702	43.762
sS8_1725	CDS	1913717	1915177	uncharacterized protein	A0QRY1	MSMEG_1279,MSMEI_1241	1461	664	680	31.7858	27.9212	29.8535	21.7562	19.111	20.4336
sS8_1726	CDS	1915164	1915871	uncharacterized protein	NA	NA	708	168	214	8.0422	8.78696	8.41458	11.359	12.411	11.885
sS8_1727	CDS	1915868	1919242	ATP-binding protein	NA	NA	3375	1178	1399	56.3912	57.4437	56.9174	16.7085	17.0204	16.8644
sS8_1728	CDS	1919229	1920392	uncharacterized protein	NA	NA	1164	506	531	24.2223	21.8032	23.0128	20.8096	18.7312	19.7704
sS8_1729	CDS	1920469	1920924	uncharacterized protein	NA	NA	456	159	172	7.61137	7.06242	7.33689	16.6916	15.4878	16.0897
sS8_1730	CDS	1920981	1921211	uncharacterized protein	NA	NA	231	51	60	2.44138	2.46363	2.45251	10.5688	10.6651	10.6169
sS8_1731	CDS	1921255	1922814	N-6 DNA methylase	Q57168	HI_1287	1560	386	405	18.4779	16.6295	17.5537	11.8448	10.66	11.2524
sS8_1732	CDS	1922804	1924150	type I restriction-modification system specificity determinant XF2741	Q60296	MJECL41	1347	435	524	20.8236	21.5157	21.1696	15.4592	15.9731	15.7161
sS8_1733	CDS	1924147	1926420	uncharacterized protein	Q84BP4	CR006	2274	1000	1043	47.8703	42.8262	45.3482	21.0511	18.833	19.942
sS8_1734	CDS	1926417	1927580	uncharacterized protein	NA	NA	1164	266	318	12.7335	13.0573	12.8954	10.9394	11.2176	11.0785
sS8_1735	CDS	1927565	1928560	filamentation induced by cAMP protein fic	NA	NA	996	233	248	11.1538	10.183	10.6684	11.1986	10.2239	10.7112
sS8_1736	CDS	1928560	1930422	HsdR family type I site-specific deoxyribonuclease	O05052	HI_1285	1863	401	421	19.196	17.2865	18.2412	10.3038	9.27885	9.79132
sS8_1737	CDS	1930427	1931722	HsdR family type I site-specific deoxyribonuclease	O05052	HI_1285	1296	216	250	10.34	10.2651	10.3026	7.97838	7.92063	7.9495
sS8_1738	CDS	1931820	1932650	uncharacterized protein	NA	NA	831	182	234	8.71239	9.60817	9.16028	10.4842	11.5622	11.0232
sS8_1739	CDS	1932823	1933971	Fic family protein	Q9K0V1	NMB0459	1149	1037	1216	49.6415	49.9296	49.7855	43.204	43.4549	43.3295
sS8_1740	CDS	1934791	1935075	uncharacterized protein	NA	NA	285	59	81	2.82434	3.32591	3.07513	9.90998	11.6698	10.7899
sS8_1741	CDS	1935228	1935476	helix-turn-helix domain-containing protein	NA	NA	249	373	394	17.8556	16.1779	17.0167	71.7093	64.9713	68.3403
sS8_1742	CDS	1935463	1935765	type I site-specific deoxyribonuclease	NA	NA	303	280	312	13.4037	12.8109	13.1073	44.2365	42.2802	43.2584
sS8_1743	CDS	1935812	1936075	ABC transporter	NA	NA	264	183	171	8.76026	7.02136	7.89081	33.1828	26.596	29.8894
sS8_1744	CDS	1936185	1936796	uncharacterized protein	NA	NA	612	231	236	11.058	9.69029	10.3742	18.0687	15.8338	16.9512
sS8_1745	CDS	1936940	1937686	Fic family protein	B4F6I5	ficd	747	203	217	9.71766	8.91014	9.3139	13.0089	11.9279	12.4684
sS8_1746	CDS	1937753	1938925	putative transposase	P16943		1173	531.23	596.38	25.4301	24.4877	24.9589	21.6796	20.8761	21.2778
sS8_1747	CDS	1938816	1939430	hypothetical protein	NA	NA	615	159	209	7.61137	8.58166	8.09651	12.3762	13.9539	13.1651
sS8_1748	CDS	1939443	1939778	hypothetical protein	NA	NA	336	169	184	8.09007	7.55514	7.82261	24.0776	22.4855	23.2816
sS8_1749	CDS	1940594	1941013	hypothetical protein	NA	NA	420	94	119	4.4998	4.88621	4.69301	10.7138	11.6338	11.1738
sS8_1750	CDS	1941010	1941765	putative TonB-dependent membrane protein	Q9RMT3	tonB2,PA0197	756	320	311	15.3185	12.7698	14.0442	20.2625	16.8913	18.5769
sS8_1751	CDS	1941998	1942687	putative biopolymer transport ExbB protein	P0C7L9	exbB,XCC0009	690	478	463	22.882	19.011	20.9465	33.1623	27.5522	30.3573
sS8_1752	CDS	1942665	1943075	biopolymer transport protein exbD	P0ABV5	exbD,SF3050,S3253	411	282	301	13.4994	12.3592	12.9293	32.8453	30.0711	31.4582
sS8_1753	CDS	1943479	1943844	uncharacterized protein	NA	NA	366	339	337	16.228	13.8374	15.0327	44.3388	37.8071	41.073
sS8_1754	CDS	1944232	1944618	uncharacterized protein	O31670	ykvA,BSU13630	387	1145	1035	54.8114	42.4977	48.6546	141.632	109.813	125.722
sS8_1755	CDS	1945003	1947450	5- methyltetrahydropteroyltriglutamate/homocysteine S-methyltransferase	Q605M0	metE,MCA2260	2448	13349	11200	639.02	459.878	549.449	261.038	187.859	224.448
sS8_1756	CDS	1947551	1948477	transcriptional regulator MetR	P45349	metR,HI_1739	927	234	276	11.2016	11.3327	11.2672	12.0838	12.2252	12.1545
sS8_1757	CDS	1949277	1949918	nitrate/nitrite response regulator protein	P55184	yxjL,BSU38910	642	726	791	34.7538	32.4789	33.6164	54.1336	50.5902	52.3619
sS8_1758	CDS	1950627	1951091	hypothetical protein	NA	NA	465	674	765	32.2646	31.4113	31.8379	69.3861	67.5512	68.4687
sS8_1759	CDS	1951222	1952277	histidinol-phosphate aminotransferase	Q609W4	hisC1,hisC-1,MCA1113	1056	600	682.5	28.7222	28.0238	28.373	27.199	26.5377	26.8684
sS8_1760	CDS	1952270	1952737	GCN5-related N-acetyltransferase	NA	NA	468	339	352	16.228	14.4533	15.3407	34.6752	30.8832	32.7792
sS8_1761	CDS	1953620	1955587	uncharacterized protein	P37645	yhjG,yhjF,b3524,JW3492	1968	621	692	29.7274	28.4139	29.0707	15.1054	14.438	14.7717
sS8_1762	CDS	1956043	1956369	uncharacterized protein	NA	NA	327	33	33	1.57972	1.355	1.46736	4.83094	4.14373	4.48733
sS8_1763	CDS	1956262	1956705	ABC-type metal ion transport system, permease component	NA	NA	444	102	102	4.88277	4.18818	4.53547	10.9972	9.43283	10.215
sS8_1764	CDS	1957001	1959421	uncharacterized protein	Q9M8Y0	SEC,At3g04240,T6K12.14	2421	725	899	34.7059	36.9134	35.8097	14.3354	15.2472	14.7913
sS8_1765	CDS	1959814	1960305	uncharacterized protein	Q8ZNQ9	wza,STM2118	492	1257	1328	60.1729	54.5284	57.3507	122.303	110.83	116.566
sS8_1766	CDS	1960318	1960497	oxidoreductase domain protein	NA	NA	180	146	181	6.98906	7.43196	7.21051	38.8281	41.2887	40.0584
sS8_1767	CDS	1960521	1962272	uncharacterized protein	NA	NA	1752	1316	1481	62.9973	60.8107	61.904	35.9573	34.7093	35.3333
sS8_1768	CDS	1962379	1963164	putative exopolysaccharide biosynthesis related tyrosine-protein kinase	P71051	yveL,BSU34360	786	4323	4689.5	206.943	192.554	199.748	263.286	244.979	254.133
sS8_1769	CDS	1963320	1963580	related to tyrosinase	NA	NA	261	7308	7627	349.836	313.169	331.502	1340.37	1199.88	1270.12
sS8_1770	CDS	1964076	1967513	uncharacterized protein	NA	NA	3438	4140	4397	198.183	180.543	189.363	57.6448	52.514	55.0794
sS8_1771	CDS	1967783	1968472	Fnr-like transcriptional activator	O05689	crp,PM1157	690	508	518	24.3181	21.2694	22.7937	35.2436	30.8252	33.0344
sS8_1772	CDS	1968533	1970248	hydroxylamine reductase	B5ERR7	hcp,Lferr_1355	1716	1124	1365	53.8062	56.0477	54.9269	31.3556	32.6618	32.0087
sS8_1773	CDS	1970497	1971534	methane monooxygenase	P22868	mmoC,MCA1200	1038	394	430	18.8609	17.656	18.2585	18.1704	17.0097	17.59
sS8_1774	CDS	1971618	1972337	putative cytoplasmic protein	NA	NA	720	322	403	15.4142	16.5474	15.9808	21.4086	22.9825	22.1956
sS8_1775	CDS	1972340	1973212	peptidase M28	P76482	yfbL,b2271,JW2266	873	463	538	22.1639	22.0906	22.1273	25.3882	25.3042	25.3462
sS8_1776	CDS	1973351	1974289	protein-export membrane protein SecF	E9RGS4	secF	939	6109	6308	292.439	259.01	275.725	311.437	275.836	293.637
sS8_1777	CDS	1974322	1976166	preprotein translocase subunit SecD	P0AG92	secD,SF0345,S0353	1845	13416	14172	642.227	581.91	612.069	348.091	315.399	331.745
sS8_1778	CDS	1976232	1976576	preprotein translocase subunit YajC	P0AE00	yajC,SF0344,S0352	345	1633	1670	78.1721	68.5711	73.3716	226.586	198.757	212.671
sS8_1779	CDS	1976600	1977727	queuine tRNA-ribosyltransferase	Q15WI4	tgt,Patl_1228	1128	6530.5	6911	312.617	283.77	298.193	277.142	251.569	264.356
sS8_1781	CDS	1977918	1978289	preprotein translocase subunit SecG	Q9HV52	secG,PA4747	372	10037	10680.5	480.474	438.547	459.511	1291.6	1178.89	1235.24
sS8_1782	CDS	1978301	1979053	triosephosphate isomerase	Q60B10	tpiA,MCA0674	753	6438	6853.5	308.189	281.409	294.799	409.281	373.717	391.499
sS8_1783	CDS	1979859	1981748	probable potassium transport system protein kup	A1K7T4	kup,azo2272	1890	1825	2041	87.3632	83.8046	85.5839	46.2239	44.3411	45.2825
sS8_1784	CDS	1981784	1982608	undecaprenyl-diphosphatase	Q5P6K4	uppP,upk,AZOSEA09320,ebA1726	825	2958	2935	141.6	120.513	131.056	171.637	146.076	158.856
sS8_1785	CDS	1982643	1983803	class V aminotransferase	O27442	csd,MTH_1389	1161	3092	3218	148.015	132.133	140.074	127.489	113.81	120.649
sS8_1786	CDS	1983757	1984449	TatD family hydrolase	P0AFQ7	ycfH,b1100,JW1086	693	2616	2793	125.229	114.682	119.955	180.705	165.487	173.096
sS8_1787	CDS	1984742	1985986	methane monooxygenase subunit B	G1UBD1	pmoB1,pmoB,MCA1796,pmoB2,MCA2853	1245	151043	159979	7230.49	6568.82	6899.66	5807.62	5276.16	5541.89
sS8_1788	CDS	1986101	1986844	methane monooxygenase subunit A	Q607G3	pmoA1,pmoA,MCA1797,pmoA2,MCA2854	744	107910	111994	5165.68	4598.53	4882.1	6943.12	6180.82	6561.97
sS8_1789	CDS	1986974	1987759	methane monooxygenase subunit C	NA	NA	786	188240	207197	9011.1	8507.65	8759.37	11464.5	10824	11144.2
sS8_1790	CDS	1988257	1988574	cytochrome c class I	Q8KAS5	fccA,CT2080	318	656	689	31.4029	28.2907	29.8468	98.7512	88.9645	93.8579
sS8_1791	CDS	1988584	1989867	putative oxidoreductase	Q06530	fccB,Alvin_1092	1284	1632	1617	78.1243	66.3949	72.2596	60.8444	51.7094	56.2769
sS8_1792	CDS	1990006	1990596	uncharacterized protein	NA	NA	591	784	773	37.5303	31.7398	34.635	63.503	53.7053	58.6041
sS8_1793	CDS	1990746	1992236	glucose-6-phosphate 1-dehydrogenase	P29686	zwf,Synpcc7942_2334	1491	4413	4467	211.251	183.418	197.334	141.684	123.016	132.35
sS8_1794	CDS	1992305	1993024	dienelactone hydrolase	Q09571	K02A2.1	720	1081	1151	51.7477	47.2607	49.5042	71.8719	65.6399	68.7559
sS8_1795	CDS	1993056	1994021	acetyl-CoA carboxylase, carboxyl transferase subunit alpha	Q607F6	accA,MCA1804	966	3714	3746	177.79	153.813	165.801	184.048	159.227	171.637
sS8_1796	CDS	1994029	1995432	tRNA(Ile)-lysidine synthase	Q607F5	tilS,MCA1805	1404	2142.61	2139	102.567	87.8285	95.1979	73.0536	62.5559	67.8048
sS8_1797	CDS	1996049	1996381	uncharacterized protein	NA	NA	333	2594.33	2595.64	124.191	106.578	115.385	372.947	320.055	346.501
sS8_1798	CDS	1996382	1996564	subtilisin-like serine protease	NA	NA	183	304	272	14.5526	11.1685	12.8605	79.5222	61.0299	70.276
sS8_1799	CDS	1996571	1998208	CTP synthetase	Q604M6	pyrG,MCA2513	1638	3973	4136	190.189	169.826	180.007	116.11	103.679	109.895
sS8_1800	CDS	1998208	1999029	2-dehydro-3-deoxyphosphooctonate aldolase	Q604M5	kdsA,MCA2514	822	1666.5	1793	79.7758	73.6216	76.6987	97.0508	89.564	93.3074
sS8_1801	CDS	1999075	2000358	phosphopyruvate hydratase	Q604M4	eno2,eno-2,MCA2515	1284	3313	3369.5	158.594	138.354	148.474	123.516	107.752	115.634
sS8_1802	CDS	2000410	2000745	cell division protein FtsB	A1SSQ9	ftsB,Ping_0671	336	677	706	32.4082	28.9888	30.6985	96.4529	86.2761	91.3645
sS8_1803	CDS	2000755	2001468	2-C-methyl-D-erythritol 4-phosphate cytidylyltransferase	Q604M2	ispD,MCA2517	714	716	690	34.2751	28.3318	31.3034	48.0043	39.6804	43.8424
sS8_1804	CDS	2001456	2001932	2C-methyl-D-erythritol 2,4-cyclodiphosphate synthase	Q604M1	ispF,MCA2518	477	513	542	24.5574	22.2548	23.4061	51.4831	46.6558	49.0695
sS8_1805	CDS	2001937	2002977	tRNA pseudouridine synthase D	Q604M0	truD,MCA2519	1041	1726	1736	82.6241	71.2811	76.9526	79.3699	68.4737	73.9218
sS8_1806	CDS	2002986	2003789	UDP-diphosphatase 2	A4VNS0	uppP2,PST_2975	804	904	996	43.2747	40.8963	42.0855	53.8243	50.8661	52.3452
sS8_1807	CDS	2003874	2004332	CBS domain protein	P50100	MK0525	459	3917	3840	187.508	157.673	172.59	408.514	343.513	376.013
sS8_1808	CDS	2004440	2004787	arsenate reductase family protein	P76569	yfgD,b2495,JW2480	348	1919	2008	91.863	82.4496	87.1563	263.974	236.924	250.449
sS8_1809	CDS	2004870	2005469	Trp repressor-binding protein	Q9I509	PA0949	600	3515	3580	168.264	146.997	157.63	280.44	244.995	262.717
sS8_1810	CDS	2005553	2006305	DnaA domain protein	Q7CQ21	hda,STM2496	753	800	815	38.2962	33.4644	35.8803	50.8582	44.4414	47.6498
sS8_1811	CDS	2006394	2007317	2-dehydropantoate 2-reductase	Q8YX96	all1319	924	1352	1424	64.7206	58.4702	61.5954	70.0439	63.2795	66.6617
sS8_1812	CDS	2007406	2008764	signal recognition particle protein	P0AGD7	ffh,b2610,JW5414	1359	6429	6755	307.758	277.364	292.561	226.459	204.094	215.277
sS8_1813	CDS	2008859	2009683	putative membrane protein	P64432	ypjD,b2611,JW2592	825	1971	2105	94.3523	86.4325	90.3924	114.366	104.767	109.567
sS8_1814	CDS	2009741	2010061	uncharacterized protein	NA	NA	321	832	856	39.8281	35.1478	37.4879	124.075	109.495	116.785
sS8_1815	CDS	2010113	2010517	flagellar protein fliS	Q9I4N6	fliS,PA1095	405	678	818	32.456	33.5875	33.0218	80.1383	82.9322	81.5353
sS8_1816	CDS	2010536	2012599	flagellar hook-associated protein 2	Q9K3C5	fliD,PA1094	2064	2472	2757.5	118.335	113.224	115.78	57.333	54.8568	56.0949
sS8_1817	CDS	2012704	2013141	flagellar protein flaG protein	Q56573	flaG	438	776	867	37.1473	35.5995	36.3734	84.8112	81.2774	83.0443
sS8_1818	CDS	2013218	2014696	flagellin domain-containing protein	P72151	fliC,PA1092	1479	4005.5	4368	191.744	179.353	185.548	129.645	121.266	125.455
sS8_1819	CDS	2015147	2015398	antitoxin of toxin-antitoxin stability system	NA	NA	252	1338	1561	64.0504	64.0955	64.073	254.168	254.347	254.258
sS8_1820	CDS	2015466	2015768	PIN domain-containing protein	NA	NA	303	398	434	19.0524	17.8203	18.4363	62.8791	58.8128	60.8459
sS8_1821	CDS	2016117	2016551	transposase IS200-family protein	P59696	tnpA1,STM0946,tnpA2,STM1957,tnpA3,STM2471,tnpA4,STM3032,tnpA5,STM3479,tnpA6,STM4311	435	655.09	700.44	31.3593	28.7605	30.0599	72.0904	66.116	69.1032
sS8_1822	CDS	2016684	2017388	putative uncharacterized protein	Q93Y38	At5g36290,T30G6.16	705	1228	1260	58.7847	51.7363	55.2605	83.3825	73.3848	78.3837
sS8_1823	CDS	2017400	2018326	ZIP zinc transporter family protein	Q06916	gufA	927	3703	3582	177.264	147.079	162.171	191.223	158.661	174.942
sS8_1824	CDS	2018558	2019313	stationary phase survival protein SurE	Q604W8	surE,MCA2418	756	1459	1565	69.8427	64.2598	67.0512	92.3845	84.9997	88.6921
sS8_1825	CDS	2019310	2019969	protein-L-isoaspartate O-methyltransferase	A6V1G4	pcm,PSPA7_1515	660	977.5	994	46.7932	40.8142	43.8037	70.8987	61.8397	66.3692
sS8_1826	CDS	2020000	2020614	membrane protein DedA	O34908	ykoX,BSU13430	615	954	964	45.6682	39.5824	42.6253	74.2573	64.3616	69.3094
sS8_1827	CDS	2020611	2021807	iron-containing alcohol dehydrogenase	A6ZTT5	ADH4,ZRG5,SCY_1818	1197	1786	1864	85.4963	76.5369	81.0166	71.4255	63.9406	67.683
sS8_1828	CDS	2021815	2024493	acetyltransferase	Q8ZMX2	pat,yfiQ,STM2651	2679	3579	3586	171.328	147.243	159.285	63.9521	54.962	59.457
sS8_1829	CDS	2024568	2026874	transcription accessory protein TEX	Q45388	tex,BP1144	2307	5590	5827.5	267.595	239.28	253.438	115.993	103.719	109.856
sS8_1830	CDS	2027105	2028103	uncharacterized protein	Q99685	MGLL	999	4377	4474	209.528	183.705	196.617	209.738	183.889	196.813
sS8_1831	CDS	2028249	2030399	acyl-(acyl-carrier-protein)--phospholipid O-acyltransferase	A8AP56	aas,CKO_04208	2151	8383	8561	401.296	351.519	376.408	186.563	163.421	174.992
sS8_1832	CDS	2030396	2031556	lysophospholipid transporter LplT	Q1R7H6	lplT,UTI89_C3239	1161	3037	3169	145.382	130.121	137.751	125.221	112.077	118.649
sS8_1833	CDS	2031566	2032843	MFS transporter, UMF1 family	P42306	yxiO,S3AR,BSU39100	1278	700	825	33.5092	33.875	33.6921	26.22	26.5062	26.3631
sS8_1834	CDS	2032986	2034824	excinuclease ABC subunit C	Q607S4	uvrC,MCA1681	1839	2318	2296	110.963	94.275	102.619	60.3389	51.2643	55.8016
sS8_1835	CDS	2034827	2035447	CDP-diacylglycerol/glycerol-3-phosphate 3-phosphatidyltransferase	Q2NTS8	pgsA,SG1172	621	1030	1108	49.3064	45.4951	47.4007	79.3983	73.261	76.3297
sS8_1838	CDS	2036444	2036983	ISMca6, transposase, OrfA	P75741	ybfL,b0705,JW0695	540	634.83	667.5	30.3895	27.4079	28.8987	56.2768	50.7554	53.5161
sS8_1839	CDS	2036988	2037485	ISMca6, transposase, OrfB	NA	NA	498	150	169	7.18054	6.93923	7.05989	14.4188	13.9342	14.1765
sS8_1840	CDS	2037528	2038610	transposase	P16943		1083	574.3	639.63	27.4919	26.2636	26.8777	25.3849	24.2508	24.8178
sS8_1841	CDS	2038857	2039210	hypothetical protein	NA	NA	354	1132	1111	54.1891	45.6183	49.9037	153.077	128.865	140.971
sS8_1842	CDS	2039451	2040539	ISMca1, transposase	NA	NA	1089	446	537.76	21.3501	22.0807	21.7154	19.6053	20.2762	19.9407
sS8_1843	CDS	2041005	2041364	transposase	NA	NA	360	50	49	2.39351	2.01197	2.20274	6.64865	5.5888	6.11872
sS8_1844	CDS	2041269	2041520	hypothetical protein	NA	NA	252	18	30	0.861665	1.23182	1.04674	3.4193	4.88816	4.15373
sS8_1845	CDS	2041609	2042493	peptidase S8/S53 subtilisin kexin sedolisin	P00781	apr	885	653	702	31.2593	28.8245	30.0419	35.3212	32.5701	33.9456
sS8_1846	CDS	2042490	2042696	uncharacterized protein	NA	NA	207	32	43	1.53185	1.7656	1.64873	7.40023	8.52949	7.96486
sS8_1847	CDS	2042734	2043642	uncharacterized protein	NA	NA	909	272	297	13.0207	12.195	12.6078	14.3242	13.4158	13.87
sS8_1848	CDS	2043671	2044015	hypothetical protein	NA	NA	345	201	246	9.62192	10.1009	9.86141	27.8896	29.278	28.5838
sS8_1849	CDS	2044821	2045138	hypothetical protein	NA	NA	318	162	239	7.75498	9.81347	8.78423	24.3867	30.86	27.6234
sS8_1850	CDS	2045409	2045933	transposase	NA	NA	525	580	676.5	27.7647	27.7775	27.7711	52.8852	52.9095	52.8973
sS8_1851	CDS	2046217	2046456	uncharacterized protein	NA	NA	240	338.5	397.5	16.2041	16.3216	16.2628	67.517	68.0066	67.7618
sS8_1852	CDS	2046465	2051060	RHS repeat-associated core domain-containing protein	G4NYJ6	wapA,GYO_4330	4596	1533.67	1627	73.4172	66.8055	70.1114	15.9741	14.5356	15.2549
sS8_1853	CDS	2051339	2052325	transposase IS4 family protein	NA	NA	987	2545.77	2641.88	121.867	108.477	115.172	123.472	109.906	116.689
sS8_1854	CDS	2052333	2052836	transposase IS4 family protein	NA	NA	504	636.72	679.72	30.4799	27.9097	29.1948	60.4761	55.3764	57.9262
sS8_1855	CDS	2052946	2054436	RHS repeat-associated core domain-containing protein	NA	NA	1491	954.16	1041.33	45.6759	42.7576	44.2167	30.6344	28.6771	29.6558
sS8_1856	CDS	2054477	2055466	transposase	Q46731	tnpA,tnp	990	923.36	1020.25	44.2015	41.892	43.0468	44.648	42.3152	43.4816
sS8_1857	CDS	2055540	2055713	kinase domain protein	NA	NA	174	142	147.75	6.79758	6.0667	6.43214	39.0665	34.8661	36.9663
sS8_1858	CDS	2055712	2055900	uncharacterized protein	NA	NA	189	818	881	39.1579	36.1744	37.6661	207.184	191.399	199.292
sS8_1859	CDS	2055894	2056196	plasmid stabilization system	NA	NA	303	2562	2667	122.644	109.509	116.076	404.764	361.414	383.089
sS8_1860	CDS	2056296	2056448	uncharacterized protein	NA	NA	153	280.2	258.7	13.4132	10.6224	12.0178	87.6683	69.4272	78.5478
sS8_1861	CDS	2056695	2056868	RHS repeat-associated core domain protein	NA	NA	174	696.5	716	33.3416	29.3994	31.3705	191.619	168.962	180.29
sS8_1862	CDS	2056985	2057134	uncharacterized protein	NA	NA	150	926	1103	44.3279	45.2898	44.8088	295.519	301.932	298.726
sS8_1863	CDS	2057177	2057722	methyltransferase FkbM family	NA	NA	546	1050.5	1060	50.2877	43.5242	46.9059	92.102	79.7146	85.9083
sS8_1864	CDS	2057698	2058075	hypothetical protein	NA	NA	378	895	910	42.8439	37.3651	40.1045	113.344	98.8495	106.097
sS8_1865	CDS	2058195	2058665	integrase, catalytic region	P37248	IS1086,Rmet_2842,Rmet_4004,Rmet_6282,RMe0033	471	341	349	16.3238	14.3301	15.3269	34.6577	30.4249	32.5413
sS8_1866	CDS	2058610	2058825	RhsD protein	NA	NA	216	45	39	2.15416	1.60136	1.87776	9.97297	7.41371	8.69334
sS8_1867	CDS	2058911	2060176	transposase mutator type	P80011	R00164,SMc02839,R02022,SMc04195,R02979,SMc03114,RA0205,SMa0384,RA0240,SMa0461,RA0355,SMa0673,RA0742,SMa1356	1266	1502.77	1531.75	71.938	62.8945	67.4162	56.823	49.6797	53.2514
sS8_1868	CDS	2060188	2061375	RHS repeat-associated core domain-containing protein	G4NYJ6	wapA,GYO_4330	1188	560	603	26.8073	24.7595	25.7834	22.5651	20.8413	21.7032
sS8_1869	CDS	2061547	2061852	transposase	NA	NA	306	147	157.5	7.03693	6.46704	6.75198	22.9965	21.1341	22.0653
sS8_1870	CDS	2061849	2062676	transposase	P35878	nisX1,LL0137,L0458,nisX2,LL0140,L0459,nisX3,LL0637,L0461,nisX4,LL0822,L0462,nisX5,LL2145,L0465	828	484.5	521.5	23.1931	21.4131	22.3031	28.011	25.8612	26.9361
sS8_1871	CDS	2062692	2062886	lysozyme	NA	NA	195	175	205	8.37729	8.41742	8.39735	42.9605	43.1662	43.0634
sS8_1872	CDS	2063411	2063725	hypothetical protein	NA	NA	315	4993	4773	239.016	195.982	217.499	758.781	622.165	690.473
sS8_1873	CDS	2064005	2064424	uncharacterized protein	NA	NA	420	1736	2018.5	83.1028	82.8807	82.9918	197.864	197.335	197.599
sS8_1874	CDS	2064952	2066040	ISMca1, transposase	NA	NA	1089	886.64	970.88	42.4437	39.8649	41.1543	38.9749	36.6069	37.7909
sS8_1875	CDS	2066184	2066459	insertion element IS1 1/2/3/5/6 protein insA	P03829	insA	276	95	95.5	4.54767	3.92128	4.23448	16.4771	14.2075	15.3423
sS8_1876	CDS	2066447	2066914	putative transposase	P03832	insB	468	270.54	269.24	12.9508	11.0551	12.003	27.6727	23.6221	25.6474
sS8_1877	CDS	2067611	2067793	uncharacterized protein	NA	NA	183	159	211	7.61137	8.66378	8.13757	41.5922	47.3431	44.4676
sS8_1878	CDS	2067794	2068030	RHS repeat-associated core domain protein	NA	NA	237	260	222	12.4463	9.11544	10.7809	52.5159	38.4618	45.4888
sS8_1879	CDS	2068179	2068763	hypothetical protein	Q9R643		585	876	975	41.9343	40.034	40.9842	71.6826	68.4343	70.0585
sS8_1880	CDS	2069141	2069725	PHP family phosphohydrolase, histidinol phosphatase	NA	NA	585	1220	1233	58.4017	50.6277	54.5147	99.832	86.543	93.1875
sS8_1881	CDS	2069741	2069944	transposase IS3/IS911 family protein	NA	NA	204	309	318	14.7919	13.0573	13.9246	72.5094	64.0062	68.2578
sS8_1882	CDS	2070009	2071022	aldo/keto reductase	P77735	yajO,b0419,JW0409	1014	1622	1504	77.6455	61.7551	69.7003	76.5735	60.9025	68.738
sS8_1883	CDS	2071624	2071758	hypothetical protein	NA	NA	135	860	865	41.1684	35.5174	38.3429	304.951	263.092	284.021
sS8_1884	CDS	2072239	2072754	uncharacterized protein	NA	NA	516	1533	1579	73.3851	64.8346	69.1099	142.219	125.649	133.934
sS8_1885	CDS	2073090	2073428	uncharacterized protein	NA	NA	339	237	236	11.3452	9.69029	10.5178	33.4668	28.5849	31.0259
sS8_1886	CDS	2073744	2074061	ABC transporter component	NA	NA	318	427	445	20.4406	18.2719	19.3563	64.2786	57.459	60.8688
sS8_1887	CDS	2073942	2075234	TldD/PmbA family protein	O26944	MTH_856	1293	2379	2530	113.883	103.883	108.883	88.0768	80.3428	84.2098
sS8_1888	CDS	2075231	2076595	uncharacterized protein	NA	NA	1365	2138	2105	102.347	86.4325	94.3895	74.9792	63.3205	69.1498
sS8_1889	CDS	2076779	2076991	integrase family protein	NA	NA	213	232	237.5	11.1059	9.75188	10.4289	52.1404	45.7835	48.9619
sS8_1890	CDS	2077082	2077354	hypothetical protein	NA	NA	273	458	502	21.9246	20.6124	21.2685	80.3098	75.5033	77.9066
sS8_1891	CDS	2077379	2077942	uncharacterized protein	NA	NA	564	2917.01	2846.52	139.638	116.88	128.259	247.585	207.234	227.409
sS8_1892	CDS	2077896	2078525	uncharacterized protein	NA	NA	630	1446.52	1536.62	69.2453	63.0945	66.1699	109.913	100.15	105.032
sS8_1893	CDS	2078583	2080094	uncharacterized protein	P55504	NGR_a03120,y4jD	1512	116.5	138.67	5.57688	5.69387	5.63538	3.68842	3.76579	3.7271
sS8_1894	CDS	2080153	2080494	transposase	P55503	NGR_a03130,y4jC	342	0	0	0	0	0	0	0	0
sS8_1895	CDS	2080494	2080796	putative uncharacterized protein	NA	NA	303	22	38	1.05315	1.5603	1.30672	3.47573	5.14951	4.31262
sS8_1896	CDS	2080838	2081215	hypothetical protein	NA	NA	378	111	127.5	5.3136	5.23522	5.27441	14.0571	13.8498	13.9535
sS8_1897	CDS	2081160	2081489	protein containing transposase, IS4-like domain protein	NA	NA	330	140	166	6.70184	6.81605	6.75894	20.3086	20.6547	20.4816
sS8_1898	CDS	2081628	2082017	hypothetical protein	NA	NA	390	146	153	6.98906	6.28227	6.63566	17.9207	16.1084	17.0145
sS8_1899	CDS	2082014	2082463	uncharacterized protein	NA	NA	450	107	166	5.12212	6.81605	5.96909	11.3825	15.1468	13.2646
sS8_1900	CDS	2082602	2083690	ISMca1, transposase	NA	NA	1089	751.33	813.19	35.9664	33.39	34.6782	33.027	30.6612	31.8441
sS8_1901	CDS	2083571	2084053	hypothetical protein	NA	NA	483	203.11	231.89	9.72293	9.52153	9.62223	20.1303	19.7133	19.9218
sS8_1902	CDS	2084233	2085321	ISMca1, transposase	NA	NA	1089	886.64	970.88	42.4437	39.8649	41.1543	38.9749	36.6069	37.7909
sS8_1903	CDS	2085940	2086125	putative sensor with HAMP domain	NA	NA	186	185	260	8.856	10.6757	9.76587	47.6129	57.3965	52.5047
sS8_1904	CDS	2086465	2087910	uncharacterized protein	NA	NA	1446	1094.5	1389	52.394	57.0331	54.7136	36.2337	39.442	37.8379
sS8_1905	CDS	2087982	2088362	uncharacterized protein	NA	NA	381	272.1	285.56	13.0255	11.7253	12.3754	34.1877	30.7749	32.4813
sS8_1906	CDS	2088588	2089013	uncharacterized protein	NA	NA	426	405.76	421.2	19.4238	17.2947	18.3593	45.5959	40.5979	43.0969
sS8_1907	CDS	2089736	2090683	aldo/keto reductase	P77735	yajO,b0419,JW0409	948	541	655	25.8978	26.8947	26.3962	27.3184	28.3699	27.8441
sS8_1908	CDS	2091373	2091735	rieske (2Fe-2S) domain containing protein	Q00458	tmoC	363	66	90	3.15944	3.69545	3.42744	8.70368	10.1803	9.44199
sS8_1909	CDS	2091798	2092496	anti-ECFsigma factor, ChrR	NA	NA	699	97	122	4.64341	5.00939	4.8264	6.64294	7.16651	6.90472
sS8_1910	CDS	2092717	2094126	amino acid permease	Q9N1R6	SLC7A9,BAT1	1410	406	495	19.4353	20.325	19.8802	13.7839	14.4149	14.0994
sS8_1911	CDS	2094157	2096076	uncharacterized protein	NA	NA	1920	753	835	36.0463	34.2856	35.1659	18.7741	17.8571	18.3156
sS8_1912	CDS	2096491	2096709	DEAD/DEAH box helicase-like	NA	NA	219	89	95	4.26045	3.90075	4.0806	19.4541	17.8117	18.6329
sS8_1913	CDS	2096725	2096886	type III restriction protein res subunit	NA	NA	162	55	45	2.63286	1.84773	2.24029	16.2522	11.4057	13.829
sS8_1914	CDS	2096936	2098108	AAA ATPase	P64924	Mb2031c	1173	761	764	36.4293	31.3703	33.8998	31.0565	26.7436	28.9001
sS8_1915	CDS	2098188	2098619	activator of Hsp90 ATPase 1 family protein	NA	NA	432	660	681	31.5944	27.9622	29.7783	73.1351	64.7274	68.9313
sS8_1916	CDS	2098943	2100262	uncharacterized protein	NA	NA	1320	737	781	35.2804	32.0683	33.6743	26.7276	24.2942	25.5109
sS8_1917	CDS	2100276	2100935	PspA/IM30 family protein	NA	NA	660	189	229	9.04748	9.40287	9.22517	13.7083	14.2468	13.9775
sS8_1918	CDS	2101410	2102879	sigma-54 specific transcriptional regulator	P45671	ntrC	1470	646	840	30.9242	34.4909	32.7075	21.0369	23.4632	22.25
sS8_1919	CDS	2103598	2104005	uncharacterized protein	NA	NA	408	184	239	8.80813	9.81347	9.3108	21.5885	24.0526	22.8206
sS8_1920	CDS	2104449	2107400	uncharacterized protein	NA	NA	2952	1170	1267	56.0082	52.0237	54.016	18.973	17.6232	18.2981
sS8_1921	CDS	2107519	2109534	colicin I receptor	A5F9G0	irgA,VC0395_A0028,VC395_0519	2016	295.5	370	14.1457	15.1924	14.669	7.0167	7.53592	7.27631
sS8_1922	CDS	2109943	2110959	uncharacterized protein	NA	NA	1017	955.5	1056.25	45.74	43.3702	44.5551	44.9754	42.6452	43.8103
sS8_1923	CDS	2110956	2111306	hypothetical protein	NA	NA	351	379	328	18.1428	13.4679	15.8053	51.689	38.37	45.0295
sS8_1924	CDS	2111801	2112817	uncharacterized protein	NA	NA	1017	1768	1929.08	84.6346	79.2091	81.9219	83.2199	77.8851	80.5525
sS8_1925	CDS	2112814	2113146	hypothetical protein	NA	NA	333	255	299.58	12.2069	12.3009	12.2539	36.6574	36.9397	36.7986
sS8_1926	CDS	2113681	2114013	hypothetical protein	NA	NA	333	328.5	438.08	15.7254	17.9878	16.8566	47.2234	54.0174	50.6204
sS8_1927	CDS	2114145	2114423	hypothetical protein	NA	NA	279	213	224	10.1964	9.19757	9.69696	36.5461	32.9662	34.7561
sS8_1928	CDS	2114458	2114928	rieske (2Fe-2S) iron-sulfur domain-containing protein	NA	NA	471	340	385	16.2759	15.8083	16.0421	34.556	33.5633	34.0597
sS8_1929	CDS	2115195	2116520	uncharacterized protein	NA	NA	1326	845	959	40.4504	39.3771	39.9137	30.5056	29.6961	30.1008
sS8_1930	CDS	2117002	2117685	two-component system regulatory protein	P55184	yxjL,BSU38910	684	172	208	8.23368	8.5406	8.38714	12.0375	12.4863	12.2619
sS8_1931	CDS	2118093	2119847	hypothetical protein	P54147	sll0108	1755	1896	2214	90.762	90.9081	90.835	51.7162	51.7995	51.7579
sS8_1932	CDS	2119850	2120023	uncharacterized protein	NA	NA	174	116	99	5.55295	4.065	4.80897	31.9135	23.362	27.6378
sS8_1933	CDS	2120055	2121908	extracellular ligand-binding receptor	P04816	livK,b3458,JW3423	1854	1660	1786	79.4646	73.3342	76.3994	42.8612	39.5546	41.2079
sS8_1934	CDS	2121925	2122830	SPFH domain, Band 7 family protein	O49460	PHB1,At4g28510,F20O9.200	906	1554	1625	74.3904	66.7234	70.5569	82.1086	73.6462	77.8774
sS8_1935	CDS	2123206	2123871	hypothetical protein	NA	NA	666	3875.5	3921	185.521	160.998	173.26	278.56	241.739	260.15
sS8_1936	CDS	2123980	2124516	GTPase domain-containing protein	NA	NA	537	3420.25	3515.5	163.728	144.348	154.038	304.894	268.805	286.85
sS8_1937	CDS	2125066	2125284	GntR family regulatory protein 21	NA	NA	219	90	106	4.30832	4.35242	4.33037	19.6727	19.8741	19.7734
sS8_1938	CDS	2126054	2126872	BatI	P39144	lpa-14,lpaA13,lpaB3,sfp-B	819	394	461	18.8609	18.9289	18.8949	23.0292	23.1122	23.0707
sS8_1939	CDS	2126985	2129987	beta-ketoacyl synthase	O31784	pksR,BSU17220	3003	1021	1213	48.8755	49.8065	49.341	16.2756	16.5856	16.4306
sS8_1940	CDS	2130014	2133433	hybrid trans-AT polyketide synthase-nonribosomal peptide synthetase	P40806	pksJ,pksK,BSU17180	3420	1561.5	1711.5	74.7494	70.2752	72.5123	21.8565	20.5483	21.2024
sS8_1941	CDS	2133440	2134555	luciferase-like monooxygenase	P18299	luxA	1116	605.5	685	28.9854	28.1265	28.556	25.9726	25.2029	25.5878
sS8_1942	CDS	2134622	2151982	hypothetical protein	P40872	pksM,pksY,BSU17200	17361	8419	9651	403.02	396.275	399.648	23.2141	22.8256	23.0198
sS8_1943	CDS	2152036	2152869	phytanoyl-CoA dioxygenase	Q6QUY7	ectD,thpD	834	394	450.5	18.8609	18.4978	18.6793	22.615	22.1796	22.3973
sS8_1944	CDS	2152893	2167844	hypothetical protein	P40872	pksM,pksY,BSU17200	14952	10732.5	11858	513.767	486.896	500.332	34.3611	32.5639	33.4625
sS8_1945	CDS	2167841	2186692	hypothetical protein	Q05470	pksL,outG,pksA,pksX,BSU17190	18852	13318	14732	637.536	604.904	621.22	33.818	32.087	32.9525
sS8_1946	CDS	2187610	2187777	transposase Tn3 family protein	P51565	tnpA	168	356	391	17.0418	16.0547	16.5482	101.439	95.5636	98.5015
sS8_1947	CDS	2187761	2188072	TnpA	P51565	tnpA	312	563	615	26.951	25.2522	26.1016	86.3813	80.9367	83.659
sS8_1948	CDS	2188161	2188343	amino acid adenylation domain protein	NA	NA	183	211	225	10.1006	9.23863	9.66962	55.1947	50.4843	52.8395
sS8_1949	CDS	2188391	2188726	uncharacterized protein	NA	NA	336	709	791	33.94	32.4789	33.2095	101.012	96.6634	98.8377
sS8_1950	CDS	2188704	2188973	hypothetical protein	NA	NA	270	393	457.5	18.813	18.7852	18.7991	69.6778	69.5748	69.6263
sS8_1951	CDS	2189293	2191416	uncharacterized protein	A8Z3F8	copA,USA300HOU_2552	2124	2917.5	3217.5	139.661	132.112	135.887	65.754	62.1998	63.9769
sS8_1952	CDS	2191361	2191534	hypothetical protein	NA	NA	174	201	216	9.62192	8.86908	9.2455	55.2984	50.9717	53.1351
sS8_1953	CDS	2191683	2193323	metallophosphoesterase	Q9SFU3	PAP15,AT1,At3g07130,T1B9.21	1641	2384	2653.5	114.123	108.954	111.538	69.5446	66.395	67.9698
sS8_1954	CDS	2193379	2194242	hypothetical protein	P38825	TOM71,TOM72,YHR117W	864	1112.5	1137	53.2557	46.6859	49.9708	61.6385	54.0346	57.8365
sS8_1955	CDS	2194239	2196575	pyruvate phosphate dikinase PEP/pyruvate-binding	Q5W252	pigC	2337	5141	5440	246.101	223.369	234.735	105.306	95.5796	100.443
sS8_1956	CDS	2196795	2198639	uncharacterized protein	A7Z4X8	baeC,RBAM_016910	1845	4064	4294	194.545	176.314	185.429	105.444	95.5632	100.504
sS8_1957	CDS	2199178	2199714	GTPase domain-containing protein	NA	NA	537	3672.25	3826	175.792	157.098	166.445	327.359	292.547	309.953
sS8_1958	CDS	2201191	2202411	cytochrome c, 2 heme-binding sites	Q51658	mauG,Pden_4736	1221	828	868	39.6366	35.6406	37.6386	32.4624	29.1897	30.826
sS8_1959	CDS	2202488	2202781	hypothetical protein	NA	NA	294	197	195	9.43044	8.00681	8.71862	32.0763	27.234	29.6552
sS8_1960	CDS	2203175	2204062	putative uncharacterized protein	NA	NA	888	1820	1968	87.1239	80.8072	83.9655	98.1125	90.9991	94.5558
sS8_1961	CDS	2204276	2204704	conserved domain protein	NA	NA	429	596	586	28.5307	24.0615	26.2961	66.5051	56.0874	61.2962
sS8_1962	CDS	2205153	2205548	putative uncharacterized protein	Q82S91	smbP,NE2461	396	140	177	6.70184	7.26772	6.98478	16.9238	18.3528	17.6383
sS8_1963	CDS	2205670	2205879	uncharacterized protein	NA	NA	210	85	87	4.06897	3.57227	3.82062	19.3761	17.0108	18.1934
sS8_1964	CDS	2205983	2206447	uncharacterized protein	NA	NA	465	149	142	7.13267	5.8306	6.48163	15.3391	12.5389	13.939
sS8_1965	CDS	2206484	2207038	secreted protein containing DUF1791	NA	NA	555	133	185	6.36674	7.5962	6.98147	11.4716	13.6869	12.5792
sS8_1966	CDS	2207076	2208035	ABC transporter, periplasmic ligand binding protein	P9WGU3	modA,Rv1857,MTCY359.16c	960	469	558	22.4511	22.9118	22.6815	23.3866	23.8665	23.6265
sS8_1967	CDS	2208160	2209257	(NiFe) hydrogenase subunit beta	Q8U2E5	hydB,PF0891	1098	3257	3419	155.913	140.386	148.15	141.998	127.856	134.927
sS8_1968	CDS	2209266	2210099	oxidoreductase FAD/NAD(P)-binding domain-containing protein	Q8U2E4	hydG,PF0892	834	897	908	42.9396	37.283	40.1113	51.4864	44.7038	48.0951
sS8_1969	CDS	2210101	2211015	NADH ubiquinone oxidoreductase 20 kDa subunit	E7FHU4	hydD,PF0893	915	776	851	37.1473	34.9425	36.0449	40.5982	38.1886	39.3934
sS8_1970	CDS	2211012	2212307	nickel-dependent hydrogenase large subunit	E7FI44	hydA,PF0894	1296	972	1018	46.5299	41.7997	44.1648	35.9027	32.2528	34.0778
sS8_1971	CDS	2212304	2212816	hydrogenase maturation protease	NA	NA	513	267	250	12.7814	10.2651	11.5232	24.9149	20.01	22.4625
sS8_1972	CDS	2212837	2214198	uncharacterized protein	NA	NA	1362	1116	1197	53.4232	49.1495	51.2863	39.2241	36.0863	37.6552
sS8_1973	CDS	2214767	2216320	radical SAM domain/B12 binding domain-containing protein	Q60AV6	hpnR,MCA0738	1554	1147	1195	54.9072	49.0674	51.9873	35.3328	31.5749	33.4538
sS8_1974	CDS	2216455	2218059	uncharacterized protein	Q57252	HI_1163	1605	869	986	41.5992	40.4857	41.0425	25.9185	25.2247	25.5716
sS8_1975	CDS	2218706	2219233	uncharacterized protein	P75839	ycaP,b0906,JW0889	528	370	403	17.712	16.5474	17.1297	33.5454	31.3398	32.4426
sS8_1976	CDS	2219329	2220393	MscS mechanosensitive ion channel	Q58111	MJ0700	1065	1171	1173	56.0561	48.164	52.1101	52.6348	45.2244	48.9296
sS8_1977	CDS	2220480	2220995	uncharacterized protein	D3NRE7	ccoP,AZL_003380	516	299	317	14.3132	13.0162	13.6647	27.7388	25.2252	26.482
sS8_1978	CDS	2220992	2221348	cytochrome c oxidase, subunit II	NA	NA	357	68	101	3.25518	4.14712	3.70115	9.11814	11.6166	10.3674
sS8_1979	CDS	2221512	2223290	pqq-dependent dehydrogenase, methanol/ethanol family	P29968	xoxF	1779	347	374	16.611	15.3566	15.9838	9.33726	8.63218	8.98472
sS8_1980	CDS	2223287	2224099	quinoprotein dehydrogenase-associated probable ABC transporter substrate-binding protein	P16028	moxJ,mxaJ,MexAM1_META1p4537	813	385	437	18.43	17.9435	18.1868	22.6692	22.0707	22.3699
sS8_1981	CDS	2224058	2224234	hypothetical protein	NA	NA	177	49	46	2.34564	1.88879	2.11721	13.2522	10.6711	11.9617
sS8_1982	CDS	2224231	2224857	uncharacterized protein	NA	NA	627	757	806	36.2378	33.0948	34.6663	57.7955	52.7828	55.2891
sS8_1983	CDS	2224991	2225344	uncharacterized protein	NA	NA	354	197	230	9.43044	9.44393	9.43718	26.6397	26.6778	26.6587
sS8_1984	CDS	2225710	2226381	hypothetical protein	NA	NA	672	2009	2251.5	96.1713	92.4479	94.3096	143.112	137.571	140.342
sS8_1985	CDS	2226505	2226900	transposase	NA	NA	396	885	948	42.3652	38.9254	40.6453	106.983	98.2965	102.64
sS8_1986	CDS	2227106	2227963	uncharacterized protein	NA	NA	858	1579	1799	75.5871	73.868	74.7275	88.0969	86.0932	87.095
sS8_1987	CDS	2227975	2228541	hypothetical protein	NA	NA	567	1085	1141	51.9392	46.8501	49.3947	91.6036	82.628	87.1158
sS8_1988	CDS	2229514	2230581	IS3 family transposase	P35878	nisX1,LL0137,L0458,nisX2,LL0140,L0459,nisX3,LL0637,L0461,nisX4,LL0822,L0462,nisX5,LL2145,L0465	1068	578	700	27.669	28.7424	28.2057	25.9073	26.9124	26.4098
sS8_1989	CDS	2230578	2230727	transposase IS3/family protein	NA	NA	150	29	41	1.38824	1.68348	1.53586	9.25492	11.2232	10.2391
sS8_1990	CDS	2230761	2231072	transposase IS3/family protein	NA	NA	312	66	94	3.15944	3.85969	3.50956	10.1264	12.3708	11.2486
sS8_1991	CDS	2231193	2232443	precorrin-3B C(17)-methyltransferase	O87689	cbiH60	1251	132	142	6.31887	5.8306	6.07474	5.05106	4.66075	4.8559
sS8_1992	CDS	2232681	2232818	precorrin-3 C-17 methylase	O87689	cbiH60	138	3458.12	4145.58	165.541	170.22	167.88	1199.57	1233.48	1216.53
sS8_1993	CDS	2232811	2233008	putative cobalamin (Vitamin B12) biosynthesis CbiG protein, truncated	NA	NA	198	175	168	8.37729	6.89817	7.63773	42.3096	34.8393	38.5744
sS8_1994	CDS	2233008	2233751	cobalamin biosynthesis protein	O87697	cbiG	744	396	405	18.9566	16.6295	17.7931	25.4793	22.3515	23.9154
sS8_1995	CDS	2233748	2234554	precorrin-2 C(20)-methyltransferase	Q05593	cbiL,STM2024	807	132	138	6.31887	5.66636	5.99262	7.83008	7.02151	7.42579
sS8_1996	CDS	2234547	2235833	precorrin-6Y C5,15-methyltransferase	O87694	cbiET	1287	176	200	8.42516	8.21211	8.31864	6.54636	6.38082	6.46359
sS8_1997	CDS	2235826	2236935	cobalt-precorrin-6A synthase	Q605I7	cbiD,MCA2297	1110	127	179	6.07952	7.34984	6.71468	5.47705	6.62148	6.04926
sS8_1998	CDS	2236942	2237598	precorrin-8X methylmutase	Q8EXP7	cbiC,LB_161	657	84	98	4.0211	4.02394	4.02252	6.1204	6.12471	6.12255
sS8_1999	CDS	2237613	2238455	CbiX protein	O87690	cbiX	843	138	192	6.60609	7.88363	7.24486	7.83641	9.35187	8.59414
sS8_2000	CDS	2238690	2239484	precorrin-4 C(11)-methyltransferase	Q58973	cbiF,MJ1578	795	109	136	5.21786	5.58424	5.40105	6.56334	7.0242	6.79377
sS8_2001	CDS	2239481	2240131	uncharacterized protein	NA	NA	651	133	137	6.36674	5.6253	5.99602	9.77994	8.64101	9.21048
sS8_2002	CDS	2240155	2240334	uncharacterized protein	NA	NA	180	133	118	6.36674	4.84515	5.60594	35.3708	26.9175	31.1441
sS8_2003	CDS	2240834	2242198	Lysine 2,3-aminomutase	O67554	aq_1632	1365	6605	6686	316.183	274.531	295.357	231.636	201.122	216.379
sS8_2004	CDS	2242689	2243282	MarR family transcriptional regulator	O32181	yusO,BSU32870	594	710	830	33.9879	34.0803	34.0341	57.2187	57.3742	57.2964
sS8_2005	CDS	2243370	2244110	uncharacterized protein	NA	NA	741	1160	1202	55.5295	49.3548	52.4421	74.9386	66.6057	70.7721
[truncated: 3,622 more rows]
