# Supplementary material for: Possible cross-feeding pathway of facultative methylotroph Methyloceanibacter caenitepidi Gela4 on methanotroph Methylocaldum marinum S8
Source: PLoS One. 2019 Mar 14;14(3):e0213535. doi: 10.1371/journal.pone.0213535 (PMC6417678; doi:10.1371/journal.pone.0213535)
Supplement: S7 Table — (XLSX) [file pone.0213535.s012.xlsx]

## Sheet: Sheet1
S7 Table. Duplicated genes identified in the M. caenitepidi Gela4 genome (upper table) and M. marinum S8 genome (lower table) when 95% identity was used as a threshold.
gene_id	No. of paralog_group
GL4_0216	1
GL4_0235	2
GL4_0651	3
GL4_0919	4
GL4_1457	5
GL4_1997	1
GL4_2808	2
GL4_2833	3
GL4_2859	5
GL4_3000	4
GL4_3014	6
GL4_3174	6
gene_id	No. of paralog_group		gene_id	No. of paralog_group		gene_id	No. of paralog_group		gene_id	No. of paralog_group		gene_id	No. of paralog_group		gene_id	No. of paralog_group		gene_id	No. of paralog_group		gene_id	No. of paralog_group		gene_id	No. of paralog_group		gene_id	No. of paralog_group		gene_id	No. of paralog_group		gene_id	No. of paralog_group
sS8_0008	1		sS8_0361	28		sS8_0892	43		sS8_1176	19		sS8_1668	45		sS8_2068	57		sS8_2748	3		sS8_3236	57		sS8_3695	3		sS8_4079	19		sS8_4707	94		sS8_5079	17
sS8_0012	2		sS8_0362	29		sS8_0893	44		sS8_1177	23		sS8_1700	63		sS8_2069	57		sS8_2749	72		sS8_3237	57		sS8_3696	4		sS8_4080	51		sS8_4823	52		sS8_5080	17
sS8_0015	3		sS8_0384	32		sS8_0895	45		sS8_1207	10		sS8_1701	64		sS8_2129	38		sS8_2750	72		sS8_3246	57		sS8_3697	5		sS8_4081	52		sS8_4824	51		sS8_5081	17
sS8_0016	4		sS8_0385	33		sS8_0896	46		sS8_1219	5		sS8_1702	65		sS8_2171	19		sS8_2800	9		sS8_3247	57		sS8_3700	19		sS8_4083	17		sS8_4881	21		sS8_5084	19
sS8_0017	5		sS8_0386	17		sS8_0897	47		sS8_1220	4		sS8_1709	63		sS8_2172	18		sS8_2825	84		sS8_3300	83		sS8_3703	72		sS8_4084	17		sS8_4883	25		sS8_5085	18
sS8_0022	6		sS8_0387	17		sS8_0898	48		sS8_1221	3		sS8_1710	64		sS8_2182	9		sS8_2852	35		sS8_3360	89		sS8_3704	72		sS8_4085	3		sS8_4884	24		sS8_5086	17
sS8_0024	7		sS8_0506	3		sS8_0901	49		sS8_1243	56		sS8_1711	65		sS8_2188	9		sS8_2853	17		sS8_3362	17		sS8_3705	16		sS8_4086	4		sS8_4886	53		sS8_5087	17
sS8_0028	8		sS8_0507	4		sS8_0902	50		sS8_1244	57		sS8_1746	54		sS8_2189	38		sS8_2854	52		sS8_3363	16		sS8_3706	33		sS8_4087	5		sS8_4891	55		sS8_5096	3
sS8_0072	9		sS8_0508	5		sS8_0904	51		sS8_1245	57		sS8_1787	66		sS8_2265	69		sS8_2855	51		sS8_3364	17		sS8_3707	32		sS8_4115	97		sS8_4894	102		sS8_5097	4
sS8_0093	10		sS8_0513	16		sS8_0905	52		sS8_1289	59		sS8_1788	67		sS8_2267	18		sS8_2856	17		sS8_3365	17		sS8_3730	9		sS8_4116	98		sS8_4897	9		sS8_5098	5
sS8_0122	3		sS8_0574	34		sS8_0906	35		sS8_1302	60		sS8_1789	68		sS8_2268	19		sS8_2858	19		sS8_3367	35		sS8_3731	9		sS8_4117	97		sS8_4898	54		sS8_5109	89
sS8_0123	4		sS8_0616	9		sS8_0915	53		sS8_1303	10		sS8_1821	15		sS8_2317	79		sS8_2859	18		sS8_3369	57		sS8_3740	49		sS8_4118	98		sS8_4902	12		sS8_5110	39
sS8_0124	5		sS8_0664	35		sS8_0916	40		sS8_1305	2		sS8_1838	69		sS8_2318	80		sS8_2865	5		sS8_3412	9		sS8_3742	16		sS8_4122	99		sS8_4903	102		sS8_5121	105
sS8_0142	9		sS8_0665	17		sS8_0996	10		sS8_1311	61		sS8_1840	54		sS8_2321	81		sS8_2866	4		sS8_3434	12		sS8_3743	12		sS8_4124	99		sS8_4920	9		sS8_5122	106
sS8_0143	11		sS8_0666	16		sS8_1014	5		sS8_1315	62		sS8_1842	16		sS8_2322	82		sS8_2867	3		sS8_3467	9		sS8_3832	93		sS8_4126	99		sS8_4925	61		sS8_5219	16
sS8_0150	12		sS8_0667	17		sS8_1015	4		sS8_1318	3		sS8_1850	70		sS8_2373	17		sS8_2874	34		sS8_3479	9		sS8_3836	94		sS8_4129	16		sS8_4982	50		sS8_5355	3
sS8_0151	13		sS8_0669	36		sS8_1016	3		sS8_1319	4		sS8_1852	71		sS8_2374	52		sS8_2877	17		sS8_3487	9		sS8_3913	72		sS8_4137	100		sS8_4983	49		sS8_5356	4
sS8_0152	14		sS8_0670	18		sS8_1047	15		sS8_1320	5		sS8_1853	72		sS8_2375	51		sS8_2878	17		sS8_3497	9		sS8_3914	72		sS8_4213	5		sS8_4984	53		sS8_5357	5
sS8_0154	15		sS8_0752	35		sS8_1048	3		sS8_1321	5		sS8_1854	72		sS8_2396	3		sS8_2879	52		sS8_3511	9		sS8_3915	5		sS8_4214	4		sS8_4985	57		sS8_5360	17
sS8_0160	16		sS8_0753	17		sS8_1049	4		sS8_1322	4		sS8_1856	22		sS8_2397	4		sS8_2880	51		sS8_3512	9		sS8_3916	4		sS8_4215	3		sS8_4986	16		sS8_5362	69
sS8_0175	10		sS8_0754	17		sS8_1050	5		sS8_1323	3		sS8_1860	19		sS8_2398	5		sS8_2944	32		sS8_3535	38		sS8_3917	3		sS8_4216	101		sS8_4988	17		sS8_5363	96
sS8_0219	17		sS8_0755	23		sS8_1051	17		sS8_1326	60		sS8_1867	53		sS8_2463	53		sS8_2945	33		sS8_3556	87		sS8_3920	17		sS8_4217	33		sS8_4989	17		sS8_5366	34
sS8_0220	18		sS8_0756	19		sS8_1054	52		sS8_1327	10		sS8_1868	71		sS8_2466	6		sS8_2952	14		sS8_3558	90		sS8_3921	17		sS8_4220	72		sS8_4991	52		sS8_5463	88
sS8_0221	19		sS8_0757	18		sS8_1055	51		sS8_1330	23		sS8_1869	74		sS8_2470	7		sS8_2953	13		sS8_3559	91		sS8_3923	3		sS8_4221	52		sS8_4992	51		sS8_5487	3
sS8_0226	17		sS8_0819	17		sS8_1059	48		sS8_1331	19		sS8_1870	75		sS8_2478	3		sS8_2959	84		sS8_3561	91		sS8_3924	4		sS8_4222	51		sS8_4993	12		sS8_5488	4
sS8_0227	21		sS8_0820	17		sS8_1060	47		sS8_1332	18		sS8_1874	16		sS8_2479	4		sS8_2983	85		sS8_3562	69		sS8_3925	5		sS8_4223	101		sS8_5015	34		sS8_5489	5
sS8_0228	17		sS8_0824	35		sS8_1061	46		sS8_1334	3		sS8_1875	51		sS8_2480	5		sS8_2984	86		sS8_3563	69		sS8_3928	87		sS8_4233	19		sS8_5018	103		sS8_5542	100
sS8_0231	22		sS8_0835	9		sS8_1063	54		sS8_1335	4		sS8_1876	52		sS8_2482	62		sS8_2985	57		sS8_3566	5		sS8_3944	9		sS8_4234	18		sS8_5021	104		sS8_5544	99
sS8_0246	23		sS8_0838	38		sS8_1066	44		sS8_1336	5		sS8_1891	57		sS8_2486	3		sS8_2986	19		sS8_3567	4		sS8_3948	41		sS8_4286	17		sS8_5029	105		sS8_5547	12
sS8_0247	19		sS8_0839	5		sS8_1067	16		sS8_1342	15		sS8_1892	57		sS8_2487	4		sS8_2987	18		sS8_3568	3		sS8_3949	95		sS8_4287	17		sS8_5030	106		sS8_5632	70
sS8_0248	18		sS8_0840	4		sS8_1069	16		sS8_1381	9		sS8_1893	5		sS8_2488	5		sS8_2993	85		sS8_3584	91		sS8_3953	95		sS8_4288	17		sS8_5038	81		sS8_5652	53
sS8_0256	16		sS8_0841	3		sS8_1071	44		sS8_1389	18		sS8_1894	4		sS8_2489	74		sS8_2994	86		sS8_3586	52		sS8_3975	68		sS8_4290	18		sS8_5039	82		sS8_5654	34
sS8_0282	16		sS8_0845	39		sS8_1072	43		sS8_1390	19		sS8_1895	3		sS8_2490	75		sS8_2995	87		sS8_3587	51		sS8_3976	67		sS8_4291	19		sS8_5043	79		sS8_5658	103
sS8_0283	16		sS8_0851	18		sS8_1073	42		sS8_1393	22		sS8_1900	16		sS8_2491	3		sS8_2998	22		sS8_3588	17		sS8_3977	66		sS8_4299	9		sS8_5045	80
sS8_0284	17		sS8_0852	19		sS8_1086	53		sS8_1408	35		sS8_1901	17		sS8_2492	4		sS8_3002	61		sS8_3589	17		sS8_4031	9		sS8_4352	52		sS8_5049	104
sS8_0330	24		sS8_0853	35		sS8_1111	54		sS8_1421	11		sS8_1902	16		sS8_2493	5		sS8_3004	33		sS8_3592	92		sS8_4065	96		sS8_4353	51		sS8_5054	5
sS8_0334	25		sS8_0855	5		sS8_1115	17		sS8_1422	9		sS8_1905	17		sS8_2563	38		sS8_3005	32		sS8_3595	90		sS8_4066	69		sS8_4376	36		sS8_5055	4
sS8_0335	15		sS8_0856	4		sS8_1116	35		sS8_1465	59		sS8_1906	17		sS8_2576	13		sS8_3012	9		sS8_3596	91		sS8_4067	23		sS8_4377	18		sS8_5056	3
sS8_0339	26		sS8_0857	3		sS8_1117	17		sS8_1480	56		sS8_1922	76		sS8_2577	14		sS8_3081	31		sS8_3597	18		sS8_4068	19		sS8_4466	35		sS8_5057	18
sS8_0340	27		sS8_0860	1		sS8_1133	35		sS8_1497	9		sS8_1924	76		sS8_2622	34		sS8_3082	30		sS8_3598	19		sS8_4069	18		sS8_4492	19		sS8_5058	19
sS8_0341	28		sS8_0882	40		sS8_1168	55		sS8_1532	35		sS8_1936	77		sS8_2719	83		sS8_3105	9		sS8_3599	45		sS8_4070	18		sS8_4493	18		sS8_5066	8
sS8_0342	29		sS8_0883	40		sS8_1169	17		sS8_1620	60		sS8_1957	77		sS8_2743	5		sS8_3117	88		sS8_3602	91		sS8_4072	22		sS8_4523	9		sS8_5068	19
sS8_0354	30		sS8_0884	41		sS8_1170	17		sS8_1621	10		sS8_2064	18		sS8_2744	4		sS8_3127	13		sS8_3609	92		sS8_4074	35		sS8_4546	13		sS8_5069	3
sS8_0355	31		sS8_0885	42		sS8_1171	52		sS8_1643	54		sS8_2065	36		sS8_2745	3		sS8_3128	14		sS8_3691	5		sS8_4075	51		sS8_4547	14		sS8_5070	4
sS8_0359	26		sS8_0887	35		sS8_1172	51		sS8_1644	16		sS8_2066	16		sS8_2746	5		sS8_3226	17		sS8_3692	4		sS8_4076	52		sS8_4548	15		sS8_5071	5
sS8_0360	27		sS8_0891	42		sS8_1175	18		sS8_1666	17		sS8_2067	45		sS8_2747	4		sS8_3227	17		sS8_3693	3		sS8_4078	18		sS8_4703	93		sS8_5078	17
